# Supplementary material for: Numerical Assessment of Novel Helical/Spiral Grafts with Improved Hemodynamics for Distal Graft Anastomoses
Source: PLoS One. 2016 Nov 18;11(11):e0165892. doi: 10.1371/journal.pone.0165892 (PMC5115668; doi:10.1371/journal.pone.0165892)
Supplement: S1 File — (IGS) [file pone.0165892.s001.IGS]

SolidWorks IGES file using analytic representation for surfaces         S      1
1H,,1H;,14HReferenceGraft,152HI:\PhD\Conferences & Publications\04. JourG      1
nal Paper - A Parametric Study of Spiral-Inducing Grafts Using ComputatiG      2
onal Fluid Dynamics\ReferenceGraft.IGS,15HSolidWorks 2015,15HSolidWorks G      3
2015,32,308,15,308,15,14HReferenceGraft,1.,6,1HM,50,0.125,13H160401.1013G      4
28,1E-008,499.99,8H55115159,,11,0,13H160401.101328;                     G      5
     314       1       0       0       0                        00000200D      1
     314       0       8       1       0                               0D      2
     128       2       0       0       0                        01010000D      3
     128       0       0      43       0                               0D      4
     126      45       0       0       0                        01010500D      5
     126       0       0       2       0                               0D      6
     126      47       0       0       0                        01010000D      7
     126       0       0       4       0                               0D      8
     126      51       0       0       0                        01010500D      9
     126       0       0       2       0                               0D     10
     126      53       0       0       0                        01010000D     11
     126       0       0      15       0                               0D     12
     126      68       0       0       0                        01010500D     13
     126       0       0      21       0                               0D     14
     126      89       0       0       0                        01010000D     15
     126       0       0       9       0                               0D     16
     126      98       0       0       0                        01010500D     17
     126       0       0       2       0                               0D     18
     126     100       0       0       0                        01010000D     19
     126       0       0       8       0                               0D     20
     102     108       0       0       0                        01010500D     21
     102       0       0       1       0                               0D     22
     102     109       0       0       0                        01010000D     23
     102       0       0       1       0                               0D     24
     142     110       0       0       0                        00010500D     25
     142       0       0       1       0                               0D     26
     144     111       0       0       0                        00000000D     27
     144       0      -1       1       0                               0D     28
     128     112       0       0       0                        01010000D     29
     128       0       0      50       0                               0D     30
     126     162       0       0       0                        01010500D     31
     126       0       0      24       0                               0D     32
     126     186       0       0       0                        01010000D     33
     126       0       0       9       0                               0D     34
     126     195       0       0       0                        01010500D     35
     126       0       0       2       0                               0D     36
     126     197       0       0       0                        01010000D     37
     126       0       0       8       0                               0D     38
     126     205       0       0       0                        01010500D     39
     126       0       0       7       0                               0D     40
     126     212       0       0       0                        01010000D     41
     126       0       0      29       0                               0D     42
     126     241       0       0       0                        01010500D     43
     126       0       0       8       0                               0D     44
     126     249       0       0       0                        01010000D     45
     126       0       0      31       0                               0D     46
     126     280       0       0       0                        01010500D     47
     126       0       0       2       0                               0D     48
     126     282       0       0       0                        01010000D     49
     126       0       0      16       0                               0D     50
     102     298       0       0       0                        01010500D     51
     102       0       0       1       0                               0D     52
     102     299       0       0       0                        01010000D     53
     102       0       0       1       0                               0D     54
     142     300       0       0       0                        00010500D     55
     142       0       0       1       0                               0D     56
     144     301       0       0       0                        00000000D     57
     144       0      -1       1       0                               0D     58
     110     302       0       0       0                        01010000D     59
     110       0       0       1       0                               0D     60
     110     303       0       0       0                        01010000D     61
     110       0       0       1       0                               0D     62
     120     304       0       0       0                        01010000D     63
     120       0       0       1       0                               0D     64
     126     305       0       0       0                        01010500D     65
     126       0       0       2       0                               0D     66
     124     307       0       0       0                        00000000D     67
     124       0       0       2       0                               0D     68
     100     309       0       0       0              67        01010000D     69
     100       0       0       1       0                               0D     70
     126     310       0       0       0                        01010500D     71
     126       0       0       2       0                               0D     72
     110     312       0       0       0                        01010000D     73
     110       0       0       1       0                               0D     74
     126     313       0       0       0                        01010500D     75
     126       0       0       7       0                               0D     76
     126     320       0       0       0                        01010000D     77
     126       0       0      47       0                               0D     78
     126     367       0       0       0                        01010500D     79
     126       0       0       4       0                               0D     80
     126     371       0       0       0                        01010000D     81
     126       0       0      31       0                               0D     82
     126     402       0       0       0                        01010500D     83
     126       0       0       2       0                               0D     84
     110     404       0       0       0                        01010000D     85
     110       0       0       1       0                               0D     86
     126     405       0       0       0                        01010500D     87
     126       0       0       2       0                               0D     88
     124     407       0       0       0                        00000000D     89
     124       0       0       2       0                               0D     90
     100     409       0       0       0              89        01010000D     91
     100       0       0       1       0                               0D     92
     126     410       0       0       0                        01010500D     93
     126       0       0       2       0                               0D     94
     110     412       0       0       0                        01010000D     95
     110       0       0       1       0                               0D     96
     102     413       0       0       0                        01010500D     97
     102       0       0       1       0                               0D     98
     102     414       0       0       0                        01010000D     99
     102       0       0       1       0                               0D    100
     142     415       0       0       0                        00010500D    101
     142       0       0       1       0                               0D    102
     144     416       0       0       0                        00000000D    103
     144       0      -1       1       0                               0D    104
     128     417       0       0       0                        01010000D    105
     128       0       0       3       0                               0D    106
     126     420       0       0       0                        01010500D    107
     126       0       0      22       0                               0D    108
     124     442       0       0       0                        00000000D    109
     124       0       0       3       0                               0D    110
     100     445       0       0       0             109        01010000D    111
     100       0       0       1       0                               0D    112
     126     446       0       0       0                        01010500D    113
     126       0       0      22       0                               0D    114
     124     468       0       0       0                        00000000D    115
     124       0       0       2       0                               0D    116
     100     470       0       0       0             115        01010000D    117
     100       0       0       1       0                               0D    118
     102     471       0       0       0                        01010500D    119
     102       0       0       1       0                               0D    120
     102     472       0       0       0                        01010000D    121
     102       0       0       1       0                               0D    122
     142     473       0       0       0                        00010500D    123
     142       0       0       1       0                               0D    124
     144     474       0       0       0                        00000000D    125
     144       0      -1       1       0                               0D    126
     128     475       0       0       0                        01010000D    127
     128       0       0       3       0                               0D    128
     126     478       0       0       0                        01010500D    129
     126       0       0      22       0                               0D    130
     124     500       0       0       0                        00000000D    131
     124       0       0       3       0                               0D    132
     100     503       0       0       0             131        01010000D    133
     100       0       0       1       0                               0D    134
     126     504       0       0       0                        01010500D    135
     126       0       0      22       0                               0D    136
     124     526       0       0       0                        00000000D    137
     124       0       0       2       0                               0D    138
     100     528       0       0       0             137        01010000D    139
     100       0       0       1       0                               0D    140
     102     529       0       0       0                        01010500D    141
     102       0       0       1       0                               0D    142
     102     530       0       0       0                        01010000D    143
     102       0       0       1       0                               0D    144
     142     531       0       0       0                        00010500D    145
     142       0       0       1       0                               0D    146
     144     532       0       0       0                        00000000D    147
     144       0      -1       1       0                               0D    148
     128     533       0       0       0                        01010000D    149
     128       0       0       4       0                               0D    150
     126     537       0       0       0                        01010500D    151
     126       0       0      11       0                               0D    152
     126     548       0       0       0                        01010000D    153
     126       0       0       8       0                               0D    154
     126     556       0       0       0                        01010500D    155
     126       0       0       7       0                               0D    156
     126     563       0       0       0                        01010000D    157
     126       0       0       4       0                               0D    158
     102     567       0       0       0                        01010500D    159
     102       0       0       1       0                               0D    160
     102     568       0       0       0                        01010000D    161
     102       0       0       1       0                               0D    162
     142     569       0       0       0                        00010500D    163
     142       0       0       1       0                               0D    164
     144     570       0       0       0                        00000000D    165
     144       0      -1       1       0                               0D    166
     128     571       0       0       0                        01010000D    167
     128       0       0      85       0                               0D    168
     126     656       0       0       0                        01010500D    169
     126       0       0      20       0                               0D    170
     126     676       0       0       0                        01010000D    171
     126       0       0       7       0                               0D    172
     126     683       0       0       0                        01010500D    173
     126       0       0      22       0                               0D    174
     126     705       0       0       0                        01010000D    175
     126       0       0       9       0                               0D    176
     126     714       0       0       0                        01010500D    177
     126       0       0      10       0                               0D    178
     126     724       0       0       0                        01010000D    179
     126       0       0       6       0                               0D    180
     126     730       0       0       0                        01010500D    181
     126       0       0       2       0                               0D    182
     126     732       0       0       0                        01010000D    183
     126       0       0       8       0                               0D    184
     126     740       0       0       0                        01010500D    185
     126       0       0      18       0                               0D    186
     126     758       0       0       0                        01010000D    187
     126       0       0       7       0                               0D    188
     126     765       0       0       0                        01010500D    189
     126       0       0      24       0                               0D    190
     126     789       0       0       0                        01010000D    191
     126       0       0       9       0                               0D    192
     126     798       0       0       0                        01010500D    193
     126       0       0      10       0                               0D    194
     126     808       0       0       0                        01010000D    195
     126       0       0       4       0                               0D    196
     126     812       0       0       0                        01010500D    197
     126       0       0       2       0                               0D    198
     126     814       0       0       0                        01010000D    199
     126       0       0       7       0                               0D    200
     102     821       0       0       0                        01010500D    201
     102       0       0       1       0                               0D    202
     102     822       0       0       0                        01010000D    203
     102       0       0       1       0                               0D    204
     142     823       0       0       0                        00010500D    205
     142       0       0       1       0                               0D    206
     144     824       0       0       0                        00000000D    207
     144       0      -1       1       0                               0D    208
     128     825       0       0       0                        01010000D    209
     128       0       0       4       0                               0D    210
     126     829       0       0       0                        01010500D    211
     126       0       0       7       0                               0D    212
     126     836       0       0       0                        01010000D    213
     126       0       0       4       0                               0D    214
     126     840       0       0       0                        01010500D    215
     126       0       0      11       0                               0D    216
     126     851       0       0       0                        01010000D    217
     126       0       0       9       0                               0D    218
     102     860       0       0       0                        01010500D    219
     102       0       0       1       0                               0D    220
     102     861       0       0       0                        01010000D    221
     102       0       0       1       0                               0D    222
     142     862       0       0       0                        00010500D    223
     142       0       0       1       0                               0D    224
     144     863       0       0       0                        00000000D    225
     144       0      -1       1       0                               0D    226
     128     864       0       0       0                        01010000D    227
     128       0       0       4       0                               0D    228
     126     868       0       0       0                        01010500D    229
     126       0       0      22       0                               0D    230
     126     890       0       0       0                        01010000D    231
     126       0       0       4       0                               0D    232
     126     894       0       0       0                        01010500D    233
     126       0       0      22       0                               0D    234
     126     916       0       0       0                        01010000D    235
     126       0       0       4       0                               0D    236
     102     920       0       0       0                        01010500D    237
     102       0       0       1       0                               0D    238
     102     921       0       0       0                        01010000D    239
     102       0       0       1       0                               0D    240
     142     922       0       0       0                        00010500D    241
     142       0       0       1       0                               0D    242
     144     923       0       0       0                        00000000D    243
     144       0      -1       1       0                               0D    244
     110     924       0       0       0                        01010000D    245
     110       0       0       1       0                               0D    246
     110     925       0       0       0                        01010000D    247
     110       0       0       1       0                               0D    248
     120     926       0       0       0                        01010000D    249
     120       0       0       1       0                               0D    250
     126     927       0       0       0                        01010500D    251
     126       0       0       2       0                               0D    252
     110     929       0       0       0                        01010000D    253
     110       0       0       1       0                               0D    254
     126     930       0       0       0                        01010500D    255
     126       0       0       2       0                               0D    256
     124     932       0       0       0                        00000000D    257
     124       0       0       3       0                               0D    258
     100     935       0       0       0             257        01010000D    259
     100       0       0       1       0                               0D    260
     126     936       0       0       0                        01010500D    261
     126       0       0       2       0                               0D    262
     110     938       0       0       0                        01010000D    263
     110       0       0       1       0                               0D    264
     126     939       0       0       0                        01010500D    265
     126       0       0       2       0                               0D    266
     124     941       0       0       0                        00000000D    267
     124       0       0       3       0                               0D    268
     100     944       0       0       0             267        01010000D    269
     100       0       0       1       0                               0D    270
     126     945       0       0       0                        01010500D    271
     126       0       0       2       0                               0D    272
     110     947       0       0       0                        01010000D    273
     110       0       0       1       0                               0D    274
     126     948       0       0       0                        01010500D    275
     126       0       0       5       0                               0D    276
     126     953       0       0       0                        01010000D    277
     126       0       0      32       0                               0D    278
     126     985       0       0       0                        01010500D    279
     126       0       0       5       0                               0D    280
     126     990       0       0       0                        01010000D    281
     126       0       0      48       0                               0D    282
     102    1038       0       0       0                        01010500D    283
     102       0       0       1       0                               0D    284
     102    1039       0       0       0                        01010000D    285
     102       0       0       1       0                               0D    286
     142    1040       0       0       0                        00010500D    287
     142       0       0       1       0                               0D    288
     144    1041       0       0       0                        00000000D    289
     144       0      -1       1       0                               0D    290
     128    1042       0       0       0                        01010000D    291
     128       0       0      66       0                               0D    292
     126    1108       0       0       0                        01010500D    293
     126       0       0       2       0                               0D    294
     126    1110       0       0       0                        01010000D    295
     126       0       0      14       0                               0D    296
     126    1124       0       0       0                        01010500D    297
     126       0       0       2       0                               0D    298
     126    1126       0       0       0                        01010000D    299
     126       0       0       4       0                               0D    300
     126    1130       0       0       0                        01010500D    301
     126       0       0       2       0                               0D    302
     126    1132       0       0       0                        01010000D    303
     126       0       0       8       0                               0D    304
     126    1140       0       0       0                        01010500D    305
     126       0       0       6       0                               0D    306
     126    1146       0       0       0                        01010000D    307
     126       0       0       6       0                               0D    308
     126    1152       0       0       0                        01010500D    309
     126       0       0       4       0                               0D    310
     126    1156       0       0       0                        01010000D    311
     126       0       0       4       0                               0D    312
     126    1160       0       0       0                        01010500D    313
     126       0       0      13       0                               0D    314
     126    1173       0       0       0                        01010000D    315
     126       0       0       7       0                               0D    316
     126    1180       0       0       0                        01010500D    317
     126       0       0       2       0                               0D    318
     126    1182       0       0       0                        01010000D    319
     126       0       0      16       0                               0D    320
     126    1198       0       0       0                        01010500D    321
     126       0       0      10       0                               0D    322
     126    1208       0       0       0                        01010000D    323
     126       0       0      45       0                               0D    324
     126    1253       0       0       0                        01010500D    325
     126       0       0      10       0                               0D    326
     126    1263       0       0       0                        01010000D    327
     126       0       0      47       0                               0D    328
     126    1310       0       0       0                        01010500D    329
     126       0       0       2       0                               0D    330
     126    1312       0       0       0                        01010000D    331
     126       0       0       9       0                               0D    332
     126    1321       0       0       0                        01010500D    333
     126       0       0      10       0                               0D    334
     126    1331       0       0       0                        01010000D    335
     126       0       0       4       0                               0D    336
     126    1335       0       0       0                        01010500D    337
     126       0       0       3       0                               0D    338
     126    1338       0       0       0                        01010000D    339
     126       0       0       4       0                               0D    340
     126    1342       0       0       0                        01010500D    341
     126       0       0      15       0                               0D    342
     126    1357       0       0       0                        01010000D    343
     126       0       0       7       0                               0D    344
     102    1364       0       0       0                        01010500D    345
     102       0       0       1       0                               0D    346
     102    1365       0       0       0                        01010000D    347
     102       0       0       1       0                               0D    348
     142    1366       0       0       0                        00010500D    349
     142       0       0       1       0                               0D    350
     144    1367       0       0       0                        00000000D    351
     144       0      -1       1       0                               0D    352
314,79.2156862745098,81.9607843137255,93.3333333333333,;               1P      1
128,3,13,3,3,0,0,0,0,0,0.,0.,0.,0.,0.5,0.5,0.5,0.5,0.,0.,0.,0.,        3P      2
0.394654775340122,0.394654775340122,0.453534731142894,                 3P      3
0.453534731142894,0.528397740355027,0.528397740355027,                 3P      4
0.612110944566093,0.612110944566093,0.718567312809006,                 3P      5
0.718567312809006,0.77960597265604,0.77960597265604,                   3P      6
0.77960597265604,0.77960597265604,1.,0.333333333333333,                3P      7
0.333333333333333,1.,1.,0.333333333333333,0.333333333333333,1.,        3P      8
1.,0.333333333333333,0.333333333333333,1.,1.,0.333333333333333,        3P      9
0.333333333333333,1.,1.,0.333333333333333,0.333333333333333,1.,        3P     10
1.,0.333333333333333,0.333333333333333,1.,1.,0.333333333333333,        3P     11
0.333333333333333,1.,1.,0.333333333333333,0.333333333333333,1.,        3P     12
1.,0.333333333333333,0.333333333333333,1.,1.,0.333333333333333,        3P     13
0.333333333333333,1.,1.,0.333333333333333,0.333333333333333,1.,        3P     14
1.,0.333333333333333,0.333333333333333,1.,1.,0.333333333333333,        3P     15
0.333333333333333,1.,1.,0.333333333333333,0.333333333333333,1.,        3P     16
-0.117,0.003,0.04,-0.117,0.003,0.046,-0.117,-0.003,0.046,              3P     17
-0.117,-0.003,0.04,-0.097000511,0.003,0.040084225,-0.096983609,        3P     18
0.003,0.046084225,-0.096983609,-0.003,0.046084225,-0.097000511,        3P     19
-0.003,0.040084225,-0.076999825,0.003,0.040083947,-0.076966034,        3P     20
0.003,0.046083875,-0.076966034,-0.003,0.046083875,-0.076999825,        3P     21
-0.003,0.040083947,-0.054017305,0.003,0.0399865,-0.053964073,          3P     22
0.003,0.045986265,-0.053964073,-0.003,0.045986265,-0.054017305,        3P     23
-0.003,0.0399865,-0.051033649,0.003,0.039971967,-0.050947375,          3P     24
0.003,0.045971683,-0.050947375,-0.003,0.045971683,-0.051033649,        3P     25
-0.003,0.039971967,-0.044256381,0.003,0.039831307,-0.0440259,          3P     26
0.003,0.045827422,-0.0440259,-0.003,0.045827422,-0.044256381,          3P     27
-0.003,0.039831307,-0.040462759,0.003,0.039675958,-0.040128259,        3P     28
0.003,0.04566799,-0.040128259,-0.003,0.04566799,-0.040462759,          3P     29
-0.003,0.039675958,-0.032450163,0.003,0.039091122,-0.031845657,        3P     30
0.003,0.045062304,-0.031845657,-0.003,0.045062304,-0.032450163,        3P     31
-0.003,0.039091122,-0.028233922,0.003,0.038631397,-0.027394934,        3P     32
0.003,0.044581136,-0.027394934,-0.003,0.044581136,-0.028233922,        3P     33
-0.003,0.038631397,-0.01873042,0.003,0.036809645,-0.017174948,         3P     34
0.003,0.04261891,-0.017174948,-0.003,0.04261891,-0.01873042,           3P     35
-0.003,0.036809645,-0.013463383,0.003,0.035236411,-0.01131517,         3P     36
0.003,0.040900059,-0.01131517,-0.003,0.040900059,-0.013463383,         3P     37
-0.003,0.035236411,-0.005987782,0.003,0.03119059,-0.002691364,         3P     38
0.003,0.036226563,-0.002691364,-0.003,0.036226563,-0.005987782,        3P     39
-0.003,0.03119059,-0.003433058,0.003,0.029388052,0.000220463,          3P     40
0.003,0.034166652,0.000220463,-0.003,0.034166652,-0.003433058,         3P     41
-0.003,0.029388052,-0.001093604,0.003,0.027345236,0.002871774,         3P     42
0.003,0.031848545,0.002871774,-0.003,0.031848545,-0.001093604,         3P     43
-0.003,0.027345236,0.,0.5,0.,0.77960597265604;                         3P     44
126,1,1,1,0,1,0,0.,0.,1.,1.,1.,1.,0.,0.,0.,0.5,0.,0.,0.,1.,0.,         5P     45
0.,1.;                                                                 5P     46
126,3,3,1,0,0,0,0.,0.,0.,0.,0.5,0.5,0.5,0.5,1.,                        7P     47
0.33333333333337,0.333333333333333,0.999999999999963,-0.117,           7P     48
0.003,0.04,-0.117,0.003,0.046,-0.117,-0.003,0.046,-0.117,              7P     49
-0.003,0.04,0.,0.5,-1.,0.,0.;                                          7P     50
126,1,1,1,0,1,0,0.,0.,1.,1.,1.,1.,0.5,0.,0.,0.5,0.774956235,0.,        9P     51
0.,1.,0.,0.,1.;                                                        9P     52
126,13,3,1,0,0,0,0.,0.,0.,0.,0.394654775340122,                       11P     53
0.394654775340122,0.453534731142894,0.453534731142894,                11P     54
0.528397740355027,0.528397740355027,0.612110944566093,                11P     55
0.612110944566093,0.718567312809006,0.718567312809006,                11P     56
0.77495623524457,0.77495623524457,0.77495623524457,                   11P     57
0.77495623524457,1.,1.,1.,1.,1.,1.,1.,1.,1.,1.,1.,1.,1.,1.,           11P     58
-0.117,-0.003,0.04,-0.097000511,-0.003,0.040084225,                   11P     59
-0.076999825,-0.003,0.040083947,-0.054017305,-0.003,0.0399865,        11P     60
-0.051033649,-0.003,0.039971967,-0.044256381,-0.003,                  11P     61
0.039831307,-0.040462759,-0.003,0.039675958,-0.032450163,             11P     62
-0.003,0.039091122,-0.028233922,-0.003,0.038631397,-0.01873042,       11P     63
-0.003,0.036809645,-0.013463383,-0.003,0.035236411,                   11P     64
-0.006195309,-0.003,0.031302904,-0.003823264,-0.003,                  11P     65
0.029660771,-0.001631968,-0.003,0.02780786,0.,0.77495623524457,       11P     66
0.,-1.,0.;                                                            11P     67
126,30,2,1,0,1,0,0.,0.,0.,0.0625,0.0625,0.125,0.125,0.25,0.25,        13P     68
0.3125,0.3125,0.375,0.375,0.4375,0.4375,0.5,0.5,0.5625,0.5625,        13P     69
0.625,0.625,0.6875,0.6875,0.75,0.75,0.8125,0.8125,0.875,0.875,        13P     70
0.9375,0.9375,1.,1.,1.,1.,1.,1.,1.,1.,1.,1.,1.,1.,1.,1.,1.,1.,        13P     71
1.,1.,1.,1.,1.,1.,1.,1.,1.,1.,1.,1.,1.,1.,1.,1.,1.,1.,0.5,            13P     72
0.774956235,0.,0.476468342,0.766453945,0.,0.454313976,                13P     73
0.756858062,0.,0.434874826,0.74843824,0.,0.41608735,                  13P     74
0.738995496,0.,0.385160065,0.723451181,0.,0.353504895,                13P     75
0.703854694,0.,0.340312181,0.695687596,0.,0.326399863,                13P     76
0.686469179,0.,0.314357217,0.678489622,0.,0.30086974,                 13P     77
0.669112413,0.,0.289765343,0.661392047,0.,0.276320591,                13P     78
0.651784481,0.,0.267008132,0.645129834,0.,0.252157053,                13P     79
0.63439622,0.,0.233749006,0.621091806,0.,0.22793675,                  13P     80
0.616920107,0.,0.214267965,0.607109449,0.,0.20306196,                 13P     81
0.59929457,0.,0.189427168,0.589785897,0.,0.176995911,                 13P     82
0.581525059,0.,0.162742281,0.572053216,0.,0.149191689,                13P     83
0.563629972,0.,0.133749534,0.554030905,0.,0.11891627,                 13P     84
0.54560268,0.,0.101813487,0.53588492,0.,0.085077343,                  13P     85
0.527482155,0.,0.065910362,0.517858933,0.,0.046081374,                13P     86
0.509295361,0.,0.023773271,0.499661131,0.,0.,0.491090578,0.,0.,       13P     87
1.,0.,0.,-1.;                                                         13P     88
126,9,3,0,0,1,0,0.,0.,0.,0.,0.25,0.25,0.5,0.5,0.75,0.75,1.,1.,        15P     89
1.,1.,1.,1.,1.,1.,1.,1.,1.,1.,1.,1.,-0.001631968,-0.003,              15P     90
0.02780786,-0.003943412,-0.003,0.030820353,-0.006668171,              15P     91
-0.002665227,0.033511713,-0.012925127,-0.001576008,0.037669494,       15P     92
-0.016399648,-0.000822372,0.039143872,-0.023610841,0.000718841,       15P     93
0.040907595,-0.027351843,0.001508262,0.041199364,-0.034847282,        15P     94
0.002653799,0.040925026,-0.0386117,0.003,0.040373697,                 15P     95
-0.042342042,0.003,0.039728132,0.,1.,0.427485548,0.842418922,         15P     96
0.328003759;                                                          15P     97
126,1,1,1,0,1,0,0.,0.,1.,1.,1.,1.,0.,0.491090578,0.,0.,0.,0.,         17P     98
0.,1.,0.,0.,1.;                                                       17P     99
126,7,3,1,0,0,0,0.508909422042158,0.508909422042158,                  19P    100
0.508909422042158,0.508909422042158,0.546465268857106,                19P    101
0.546465268857106,0.605345224659878,0.605345224659878,1.,1.,1.,       19P    102
1.,1.,1.,1.,1.,1.,1.,1.,1.,-0.042342042,0.003,0.039728132,            19P    103
-0.044243772,0.003,0.039811764,-0.046146878,0.003,0.039870544,        19P    104
-0.051033649,0.003,0.039971967,-0.054017305,0.003,0.0399865,          19P    105
-0.076999825,0.003,0.040083947,-0.097000511,0.003,0.040084225,        19P    106
-0.117,0.003,0.04,0.508909422042158,1.,0.,1.,0.;                      19P    107
102,4,5,9,13,17;                                                      21P    108
102,4,7,11,15,19;                                                     23P    109
142,1,3,21,23,1;                                                      25P    110
144,3,1,0,25;                                                         27P    111
128,3,15,3,3,0,0,0,0,0,0.,0.,0.,0.,0.5,0.5,0.5,0.5,                   29P    112
0.579736656103023,0.579736656103023,0.579736656103023,                29P    113
0.579736656103023,0.612110944566093,0.612110944566093,                29P    114
0.718567312809006,0.718567312809006,0.798438753343997,                29P    115
0.798438753343997,0.862814053839889,0.862814053839889,                29P    116
0.949495042894725,0.949495042894725,0.974747521447362,                29P    117
0.974747521447362,1.,1.,1.,1.,1.,0.333333333333333,                   29P    118
0.333333333333333,1.,1.,0.333333333333333,0.333333333333333,1.,       29P    119
1.,0.333333333333333,0.333333333333333,1.,1.,0.333333333333333,       29P    120
0.333333333333333,1.,1.,0.333333333333333,0.333333333333333,1.,       29P    121
1.,0.333333333333333,0.333333333333333,1.,1.,0.333333333333333,       29P    122
0.333333333333333,1.,1.,0.333333333333333,0.333333333333333,1.,       29P    123
1.,0.333333333333333,0.333333333333333,1.,1.,0.333333333333333,       29P    124
0.333333333333333,1.,1.,0.333333333333333,0.333333333333333,1.,       29P    125
1.,0.333333333333333,0.333333333333333,1.,1.,0.333333333333333,       29P    126
0.333333333333333,1.,1.,0.333333333333333,0.333333333333333,1.,       29P    127
1.,0.333333333333333,0.333333333333333,1.,1.,0.333333333333333,       29P    128
0.333333333333333,1.,-0.028917652,0.003,0.038617373,                  29P    129
-0.028092243,0.003,0.044560626,-0.028092243,-0.003,0.044560626,       29P    130
-0.028917652,-0.003,0.038617373,-0.027291088,0.003,0.038398542,       29P    131
-0.026368547,0.003,0.044328231,-0.026368547,-0.003,0.044328231,       29P    132
-0.027291088,-0.003,0.038398542,-0.025668319,0.003,0.03813959,        29P    133
-0.024635907,0.003,0.044051406,-0.024635907,-0.003,0.044051406,       29P    134
-0.025668319,-0.003,0.03813959,-0.01873042,0.003,0.036809645,         29P    135
-0.017174948,0.003,0.04261891,-0.017174948,-0.003,0.04261891,         29P    136
-0.01873042,-0.003,0.036809645,-0.013463383,0.003,0.035236411,        29P    137
-0.01131517,0.003,0.040900059,-0.01131517,-0.003,0.040900059,         29P    138
-0.013463383,-0.003,0.035236411,-0.005147242,0.003,0.030735687,       29P    139
-0.001721721,0.003,0.035701086,-0.001721721,-0.003,0.035701086,       29P    140
-0.005147242,-0.003,0.030735687,-0.001872735,0.003,0.028244507,       29P    141
0.001995306,0.003,0.032861562,0.001995306,-0.003,0.032861562,         29P    142
-0.001872735,-0.003,0.028244507,0.003331658,0.003,0.023086297,        29P    143
0.007874319,0.003,0.027029066,0.007874319,-0.003,0.027029066,         29P    144
0.003331658,-0.003,0.023086297,0.005399161,0.003,0.020547158,         29P    145
0.010143919,0.003,0.024227178,0.010143919,-0.003,0.024227178,         29P    146
0.005399161,-0.003,0.020547158,0.009880423,0.003,0.014332452,         29P    147
0.014945945,0.003,0.017563659,0.014945945,-0.003,0.017563659,         29P    148
0.009880423,-0.003,0.014332452,0.012165936,0.003,0.010567962,         29P    149
0.017349014,0.003,0.013594509,0.017349014,-0.003,0.013594509,         29P    150
0.012165936,-0.003,0.010567962,0.014919428,0.003,0.005607743,         29P    151
0.020199435,0.003,0.008457935,0.020199435,-0.003,0.008457935,         29P    152
0.014919428,-0.003,0.005607743,0.015530928,0.003,0.004483833,         29P    153
0.020803404,0.003,0.007347576,0.020803404,-0.003,0.007347576,         29P    154
0.015530928,-0.003,0.004483833,0.016763653,0.003,0.002240855,         29P    155
0.022031823,0.003,0.005112511,0.022031823,-0.003,0.005112511,         29P    156
0.016763653,-0.003,0.002240855,0.0173813,0.003,0.001120021,           29P    157
0.022647313,0.003,0.003995629,0.022647313,-0.003,0.003995629,         29P    158
0.0173813,-0.003,0.001120021,0.018000187,0.003,-7.8E-008,             29P    159
0.023264039,0.003,0.002879482,0.023264039,-0.003,0.002879482,         29P    160
0.018000187,-0.003,-7.8E-008,0.,0.5,0.579736656103023,1.;             29P    161
126,34,2,1,0,1,0,0.,0.,0.,0.0714285714285714,                         31P    162
0.0714285714285714,0.125,0.125,0.1875,0.1875,0.25,0.25,0.3125,        31P    163
0.3125,0.375,0.375,0.4375,0.4375,0.46875,0.46875,0.5,0.5,             31P    164
0.5625,0.5625,0.625,0.625,0.708333333333333,0.708333333333333,        31P    165
0.75,0.75,0.821428571428571,0.821428571428571,0.875,0.875,            31P    166
0.9375,0.9375,1.,1.,1.,1.,1.,1.,1.,1.,1.,1.,1.,1.,1.,1.,1.,1.,        31P    167
1.,1.,1.,1.,1.,1.,1.,1.,1.,1.,1.,1.,1.,1.,1.,1.,1.,1.,1.,1.,1.,       31P    168
1.,0.,0.582243197,0.,0.026761747,0.591922074,0.,0.052246241,          31P    169
0.603279317,0.,0.069004145,0.610747528,0.,0.085182146,                31P    170
0.618891693,0.,0.102084021,0.627400262,0.,0.118899827,                31P    171
0.636922454,0.,0.133739388,0.645325568,0.,0.148928771,                31P    172
0.654757877,0.,0.162310878,0.663067902,0.,0.176383715,                31P    173
0.67242906,0.,0.18854296,0.68051731,0.,0.202063788,0.689948842,       31P    174
0.,0.213136106,0.697672402,0.,0.226598969,0.707337627,0.,             31P    175
0.231775018,0.711053603,0.,0.238578517,0.715971262,0.,                31P    176
0.244527966,0.720271602,0.,0.250473902,0.724576798,0.,                31P    177
0.263909729,0.7343051,0.,0.274417724,0.741811434,0.,                  31P    178
0.287456689,0.751125755,0.,0.298731708,0.758971446,0.,                31P    179
0.317173836,0.77180435,0.,0.332814303,0.782046746,0.,                 31P    180
0.342348361,0.788290267,0.,0.351162002,0.793783858,0.,                31P    181
0.368242993,0.804430534,0.,0.385581937,0.814117687,0.,                31P    182
0.400094405,0.822225707,0.,0.414724986,0.829601522,0.,                31P    183
0.433900445,0.839268578,0.,0.453619664,0.847851297,0.,                31P    184
0.476181612,0.857671304,0.,0.5,0.866289953,0.,0.,1.,0.,0.,-1.;        31P    185
126,9,3,0,0,1,0,0.,0.,0.,0.,0.25,0.25,0.5,0.5,0.75,0.75,1.,1.,        33P    186
1.,1.,1.,1.,1.,1.,1.,1.,1.,1.,1.,1.,-0.028539916,0.003,               33P    187
0.038565818,-0.024711912,0.003,0.038861188,-0.020846046,              33P    188
0.002649618,0.038913965,-0.013337543,0.001520251,0.037837443,         33P    189
-0.00967772,0.000750675,0.036689328,-0.003147249,-0.000773423,        33P    190
0.032947038,-0.000332888,-0.001526135,0.030428266,0.004335809,        33P    191
-0.002646426,0.024435857,0.00610907,-0.003,0.020999064,               33P    192
0.007616909,-0.003,0.01746869,0.,1.,-0.063065528,-0.572706717,        33P    193
0.817330873;                                                          33P    194
126,1,1,1,0,1,0,0.,0.,1.,1.,1.,1.,0.5,0.866289953,0.,0.5,1.,0.,       35P    195
0.,1.,0.,0.,1.;                                                       35P    196
126,7,3,1,0,0,0,0.866289953112999,0.866289953112999,                  37P    197
0.866289953112999,0.866289953112999,0.949495042894725,                37P    198
0.949495042894725,0.974747521447362,0.974747521447362,1.,1.,1.,       37P    199
1.,1.,1.,1.,1.,1.,1.,1.,1.,0.007616909,-0.003,0.01746869,             37P    200
0.010063475,-0.003,0.014030418,0.012251441,-0.003,0.010413931,        37P    201
0.014919428,-0.003,0.005607743,0.015530928,-0.003,0.004483833,        37P    202
0.016763653,-0.003,0.002240855,0.0173813,-0.003,0.001120021,          37P    203
0.018000187,-0.003,-7.8E-008,0.866289953112999,1.,0.,-1.,0.;          37P    204
126,10,2,1,0,1,0,0.,0.,0.,0.25,0.25,0.375,0.375,0.5,0.5,0.75,         39P    205
0.75,1.,1.,1.,1.,1.,1.,1.,1.,1.,1.,1.,1.,1.,1.,0.5,0.999999417,       39P    206
0.,0.464321812,0.998326115,0.,0.421704037,0.995788436,0.,             39P    207
0.413224281,0.995283509,0.,0.389162006,0.993816943,0.,                39P    208
0.369963304,0.992646806,0.,0.359054551,0.992015341,0.,                39P    209
0.326544493,0.990133461,0.,0.303330475,0.989280784,0.,                39P    210
0.27547639,0.988257672,0.,0.25,0.988257242,0.,0.,1.,0.,0.,-1.;        39P    211
126,31,3,1,0,1,0,0.,0.,0.,0.,0.250000000000008,                       41P    212
0.250000000000008,0.265625000000008,0.265625000000008,                41P    213
0.281250000000008,0.281250000000008,0.312500000000007,                41P    214
0.312500000000007,0.375000000000005,0.375000000000005,                41P    215
0.406250000000004,0.406250000000004,0.437500000000004,                41P    216
0.437500000000004,0.500000000000001,0.500000000000001,                41P    217
0.531250000000001,0.531250000000001,0.5625,0.5625,0.625,0.625,        41P    218
0.75,0.75,0.8125,0.8125,0.875,0.875,1.,1.,1.,1.,1.,1.,1.,1.,1.,       41P    219
1.,1.,1.,1.,1.,1.,1.,1.,1.,1.,1.,1.,1.,1.,1.,1.,1.,1.,1.,1.,1.,       41P    220
1.,1.,1.,1.,1.,1.,0.018000144,-0.003,0.,0.018168532,-0.003,           41P    221
0.000285425,0.018380341,-0.002966376,0.000644443,0.018651536,         41P    222
-0.002789667,0.001103899,0.018649859,-0.002790671,0.001101082,        41P    223
0.018665409,-0.002780117,0.001127505,0.018673929,-0.002774225,        41P    224
0.001141992,0.018701758,-0.002754471,0.001189302,0.018723338,         41P    225
-0.002738549,0.001225972,0.018797366,-0.002680061,0.001351479,        41P    226
0.018859307,-0.002627136,0.001455928,0.018969766,-0.002511149,        41P    227
0.001643015,0.018990316,-0.002487544,0.001677757,0.019042203,         41P    228
-0.00242599,0.001765526,0.019066482,-0.002395428,0.001806606,         41P    229
0.019134247,-0.002305903,0.001921394,0.019172631,-0.002249162,        41P    230
0.001986633,0.019220598,-0.002173755,0.002067889,0.019250514,         41P    231
-0.002124821,0.002118449,0.019294918,-0.002047243,0.002193354,        41P    232
0.019316343,-0.002007737,0.002229451,0.019378143,-0.001887574,        41P    233
0.002333594,0.019416021,-0.00180527,0.002397484,0.019519254,          41P    234
-0.001555913,0.002572303,0.019573963,-0.001386582,0.002666251,        41P    235
0.019638236,-0.001143041,0.002775144,0.019664984,-0.001028235,        41P    236
0.002820174,0.019703973,-0.000825649,0.002885776,0.019720209,         41P    237
-0.000722861,0.002913106,0.019758863,-0.000412815,0.002978533,        41P    238
0.019771065,-0.000203956,0.00299998,0.019771055,0.,0.002999999,       41P    239
0.,1.,0.861286297,-0.000581469,-0.508119647;                          41P    240
126,10,2,1,0,1,0,0.,0.,0.,0.25,0.25,0.5,0.5,0.625,0.625,0.75,         43P    241
0.75,1.,1.,1.,1.,1.,1.,1.,1.,1.,1.,1.,1.,1.,1.,0.25,                  43P    242
0.988257242,0.,0.224475264,0.988256812,0.,0.196443522,                43P    243
0.989289094,0.,0.173296787,0.990141482,0.,0.140643423,                43P    244
0.992032831,0.,0.129882713,0.992656112,0.,0.11085041,                 43P    245
0.993816188,0.,0.086797183,0.995282305,0.,0.078072701,                43P    246
0.995801729,0.,0.035649061,0.998327481,0.,0.,0.999999417,0.,0.,       43P    247
1.,0.,0.,1.;                                                          43P    248
126,30,3,1,0,1,0,0.,0.,0.,0.,0.250000000000007,                       45P    249
0.250000000000007,0.312500000000008,0.312500000000008,                45P    250
0.375000000000009,0.375000000000009,0.500000000000012,                45P    251
0.500000000000012,0.531250000000013,0.531250000000013,                45P    252
0.562500000000013,0.562500000000013,0.625000000000014,                45P    253
0.625000000000014,0.656250000000015,0.656250000000015,                45P    254
0.687500000000015,0.687500000000015,0.750000000000017,                45P    255
0.750000000000017,0.765625000000016,0.765625000000016,                45P    256
0.781250000000016,0.812500000000014,0.812500000000014,                45P    257
0.87500000000001,0.87500000000001,1.,1.,1.,1.,1.,1.,1.,1.,1.,         45P    258
1.,1.,1.,1.,1.,1.,1.,1.,1.,1.,1.,1.,1.,1.,1.,1.,1.,1.,1.,1.,1.,       45P    259
1.,1.,1.,1.,1.,0.019771055,0.,0.002999999,0.019771034,                45P    260
0.000409587,0.003000038,0.019719326,0.000837758,0.002912367,          45P    261
0.019589617,0.001326755,0.002692815,0.019569507,0.001393236,          45P    262
0.002658374,0.019514274,0.001559276,0.002564166,0.019483341,          45P    263
0.001642901,0.002511509,0.019380088,0.001891564,0.002336595,          45P    264
0.019296976,0.002054309,0.002197213,0.019178221,0.002240206,          45P    265
0.001996119,0.0191683,0.002254825,0.001979246,0.019130436,            45P    266
0.002309592,0.001914995,0.019109818,0.002338241,0.00188002,           45P    267
0.019042808,0.002426565,0.001766498,0.018991192,0.002488639,          45P    268
0.001679311,0.018903995,0.002580218,0.001531613,0.018863167,          45P    269
0.002620026,0.001462608,0.018801368,0.002675726,0.00135814,           45P    270
0.018773414,0.002698979,0.00131084,0.01869846,0.002758232,            45P    271
0.00118379,0.01866038,0.002783963,0.001118893,0.018626878,            45P    272
0.002805717,0.00106212,0.018602814,0.002820923,0.001021376,           45P    273
0.018571589,0.002839505,0.000968564,0.018525209,0.00286585,           45P    274
0.000890173,0.018480284,0.002887907,0.000814311,0.018392517,          45P    275
0.002927043,0.00066604,0.018336804,0.002946521,0.000571806,           45P    276
0.018178324,0.002990216,0.000303099,0.018084317,0.003,                45P    277
0.000142677,0.018000144,0.003,0.,0.,1.,0.861542797,9.1672E-005,       45P    278
-0.507684942;                                                         45P    279
126,1,1,1,0,1,0,0.,0.,1.,1.,1.,1.,0.,1.,0.,0.,0.582243197,0.,         47P    280
0.,1.,0.,0.,1.;                                                       47P    281
126,15,3,1,0,0,0,0.,0.,0.,0.,0.025252478552638,                       49P    282
0.025252478552638,0.050504957105275,0.050504957105275,                49P    283
0.137185946160111,0.137185946160111,0.201561246656003,                49P    284
0.201561246656003,0.281432687190994,0.281432687190994,                49P    285
0.387889055433907,0.387889055433907,0.417756803078506,                49P    286
0.417756803078506,0.417756803078506,0.417756803078506,1.,1.,1.,       49P    287
1.,1.,1.,1.,1.,1.,1.,1.,1.,1.,1.,1.,1.,0.018000187,0.003,             49P    288
-7.8E-008,0.0173813,0.003,0.001120021,0.016763653,0.003,              49P    289
0.002240855,0.015530928,0.003,0.004483833,0.014919428,0.003,          49P    290
0.005607743,0.012165936,0.003,0.010567962,0.009880423,0.003,          49P    291
0.014332452,0.005399161,0.003,0.020547158,0.003331658,0.003,          49P    292
0.023086297,-0.001872735,0.003,0.028244507,-0.005147242,0.003,        49P    293
0.030735687,-0.013463383,0.003,0.035236411,-0.01873042,0.003,         49P    294
0.036809645,-0.025543058,0.003,0.038115578,-0.027039835,0.003,        49P    295
0.038358137,-0.028539916,0.003,0.038565818,0.,                        49P    296
0.417756803078506,0.,-1.,0.;                                          49P    297
102,5,31,35,39,43,47;                                                 51P    298
102,5,33,37,41,45,49;                                                 53P    299
142,1,29,51,53,1;                                                     55P    300
144,29,1,0,55;                                                        57P    301
110,0.108,0.,0.,1.108,0.,0.;                                          59P    302
110,0.,0.,-0.003,0.108,0.,-0.003;                                     61P    303
120,59,61,0.,6.28318530717959;                                        63P    304
126,1,1,1,0,1,0,0.,0.,1.,1.,1.,1.,0.,0.,0.,0.,3.141592654,0.,         65P    305
0.,1.,0.,0.,1.;                                                       65P    306
124,6.12323399573677E-017,0.,1.,0.,0.,1.,0.,0.,-1.,0.,                67P    307
6.12323399573677E-017,0.;                                             67P    308
100,0.,0.,0.,0.003,0.,-0.003,0.;                                      69P    309
126,1,1,1,0,1,0,0.,0.,1.,1.,1.,1.,0.,3.141592654,0.,0.11967143,       71P    310
3.141592654,0.,0.,1.,0.,0.,1.;                                        71P    311
110,0.,0.,0.003,0.012924514,0.,0.003;                                 73P    312
126,8,2,1,0,1,0,0.,0.,0.,0.125,0.125,0.25,0.25,0.5,0.5,1.,1.,         75P    313
1.,1.,1.,1.,1.,1.,1.,1.,1.,1.,0.11967143,3.141592654,0.,              75P    314
0.119880997,2.983321339,0.,0.121601415,2.853683733,0.,                75P    315
0.123193598,2.733709008,0.,0.126222449,2.606682246,0.,                75P    316
0.130680046,2.41973545,0.,0.138642146,2.209105182,0.,                 75P    317
0.146688741,1.996239661,0.,0.166667999,1.570796327,0.,0.,1.,0.,       75P    318
0.,1.;                                                                75P    319
126,48,3,1,0,1,0,0.,0.,0.,0.,0.0625000000000001,                      77P    320
0.0625000000000001,0.0937500000000002,0.0937500000000002,0.125,       77P    321
0.125,0.187500000000001,0.187500000000001,0.218750000000001,          77P    322
0.218750000000001,0.250000000000001,0.250000000000001,                77P    323
0.312500000000002,0.312500000000002,0.343750000000003,                77P    324
0.343750000000003,0.375000000000004,0.375000000000004,                77P    325
0.437500000000006,0.437500000000006,0.468750000000007,                77P    326
0.468750000000007,0.484375000000008,0.492187500000008,                77P    327
0.492187500000008,0.500000000000009,0.500000000000009,                77P    328
0.562500000000005,0.562500000000005,0.593750000000003,                77P    329
0.593750000000003,0.609375000000002,0.609375000000002,                77P    330
0.617187500000001,0.617187500000001,0.625000000000001,                77P    331
0.625000000000001,0.687500000000003,0.687500000000003,                77P    332
0.718750000000003,0.718750000000003,0.734375000000003,                77P    333
0.734375000000003,0.750000000000002,0.750000000000002,1.,1.,1.,       77P    334
1.,1.,1.,1.,1.,1.,1.,1.,1.,1.,1.,1.,1.,1.,1.,1.,1.,1.,1.,1.,1.,       77P    335
1.,1.,1.,1.,1.,1.,1.,1.,1.,1.,1.,1.,1.,1.,1.,1.,1.,1.,1.,1.,1.,       77P    336
1.,1.,1.,1.,1.,1.,1.,1.,0.012924515,0.,0.003,0.012924518,             77P    337
0.000142359,0.002999994,0.012941849,0.000286263,0.002989559,          77P    338
0.012994282,0.000501033,0.002958499,0.013016157,0.000572439,          77P    339
0.002945572,0.013068664,0.000714298,0.002914552,0.013105273,          77P    340
0.000796645,0.002892917,0.013191788,0.000969191,0.002841662,          77P    341
0.013262503,0.001084628,0.002799651,0.013388453,0.001255775,          77P    342
0.002725052,0.013433743,0.001312487,0.002698252,0.013530905,          77P    343
0.001424782,0.002640773,0.01359505,0.001492556,0.002602828,           77P    344
0.013722848,0.001619625,0.002527157,0.013818392,0.001704981,          77P    345
0.002470487,0.013977488,0.001831669,0.00237633,0.014033145,           77P    346
0.001873672,0.002343417,0.014149687,0.001956824,0.002274532,          77P    347
0.014227097,0.002008523,0.002228787,0.014367058,0.002097914,          77P    348
0.002146007,0.014472279,0.002160178,0.002083654,0.014648305,          77P    349
0.002254496,0.001979564,0.014710007,0.002286085,0.001943104,          77P    350
0.014807078,0.002333281,0.00188576,0.014856743,0.002356831,           77P    351
0.001856424,0.014908091,0.002380233,0.001826087,0.014942695,          77P    352
0.002395792,0.001805639,0.014975975,0.002410461,0.001785967,          77P    353
0.014984946,0.002414387,0.001780663,0.015050161,0.002443756,          77P    354
0.001741646,0.015234908,0.002516852,0.001632285,0.015310997,          77P    355
0.002545876,0.00158737,0.015446863,0.002593744,0.001507303,           77P    356
0.015495771,0.002610413,0.001478497,0.015574517,0.002636087,          77P    357
0.001432089,0.015601663,0.002644756,0.001416086,0.015657738,          77P    358
0.002662248,0.001383009,0.015697393,0.002674258,0.001359595,          77P    359
0.015865169,0.002724146,0.001260462,0.016002518,0.002759652,          77P    360
0.001179433,0.016190562,0.002803669,0.001068345,0.016250256,          77P    361
0.002816788,0.001033063,0.016335338,0.002834537,0.000982771,          77P    362
0.016362955,0.002840131,0.000966445,0.016416711,0.002850734,          77P    363
0.000934676,0.01643122,0.002853572,0.000926099,0.017063434,           77P    364
0.002971584,0.000552735,0.017573965,0.003,0.000251432,                77P    365
0.018000144,0.003,0.,0.,1.,0.510523085,2.6184E-005,0.859864047;       77P    366
126,4,2,1,0,1,0,0.,0.,0.,0.5,0.5,1.,1.,1.,1.,1.,1.,1.,1.,             79P    367
0.166667999,1.570796327,0.,0.174823108,2.069862396,0.,                79P    368
0.177797141,2.316988536,0.,0.183058502,2.754179406,0.,                79P    369
0.183065317,3.141592654,0.,0.,1.,0.,0.,1.;                            79P    370
126,31,3,1,0,1,0,0.,0.,0.,0.,0.12499999999999,0.12499999999999,       81P    371
0.187499999999986,0.187499999999986,0.218749999999984,                81P    372
0.218749999999984,0.234374999999983,0.234374999999983,                81P    373
0.249999999999982,0.249999999999982,0.312499999999984,                81P    374
0.312499999999984,0.343749999999985,0.343749999999985,                81P    375
0.374999999999985,0.374999999999985,0.437499999999986,                81P    376
0.437499999999986,0.468749999999987,0.468749999999987,                81P    377
0.499999999999987,0.499999999999987,0.62499999999999,                 81P    378
0.62499999999999,0.687499999999992,0.687499999999992,                 81P    379
0.749999999999993,0.749999999999993,1.,1.,1.,1.,1.,1.,1.,1.,1.,       81P    380
1.,1.,1.,1.,1.,1.,1.,1.,1.,1.,1.,1.,1.,1.,1.,1.,1.,1.,1.,1.,1.,       81P    381
1.,1.,1.,1.,1.,1.,0.018000144,0.003,0.,0.018084317,0.003,             81P    382
0.000142677,0.018178324,0.002990216,0.000303099,0.018336804,          81P    383
0.002946521,0.000571806,0.018392517,0.002927043,0.00066604,           81P    384
0.018480284,0.002887907,0.000814311,0.018510234,0.002873202,          81P    385
0.000864885,0.018556129,0.002848287,0.000942433,0.018571589,          81P    386
0.002839505,0.000968564,0.018602814,0.002820923,0.001021376,          81P    387
0.018626878,0.002805717,0.00106212,0.01866038,0.002783963,            81P    388
0.001118893,0.01869846,0.002758232,0.00118379,0.018773414,            81P    389
0.002698979,0.00131084,0.018801368,0.002675726,0.00135814,            81P    390
0.018863167,0.002620026,0.001462608,0.018903995,0.002580218,          81P    391
0.001531613,0.018991192,0.002488639,0.001679311,0.019042808,          81P    392
0.002426565,0.001766498,0.019109818,0.002338241,0.00188002,           81P    393
0.019130436,0.002309592,0.001914995,0.0191683,0.002254825,            81P    394
0.001979246,0.019178221,0.002240206,0.001996119,0.019296976,          81P    395
0.002054309,0.002197213,0.019380088,0.001891564,0.002336595,          81P    396
0.019483341,0.001642901,0.002511509,0.019514274,0.001559276,          81P    397
0.002564166,0.019569507,0.001393236,0.002658374,0.019589617,          81P    398
0.001326755,0.002692815,0.019719326,0.000837758,0.002912367,          81P    399
0.019771034,0.000409587,0.003000038,0.019771055,0.,0.002999999,       81P    400
0.,1.,-0.861267649,0.006606112,0.508108646;                           81P    401
126,1,1,1,0,1,0,0.,0.,1.,1.,1.,1.,0.183065317,3.141592654,0.,         83P    402
1.,3.141592654,0.,0.,1.,0.,0.,1.;                                     83P    403
110,0.019771054,0.,0.003,0.108,0.,0.003;                              85P    404
126,1,1,1,0,1,0,0.,0.,1.,1.,1.,1.,1.,3.141592654,0.,1.,0.,0.,         87P    405
0.,1.,0.,0.,1.;                                                       87P    406
124,6.12323399573677E-017,0.,-1.,0.108,0.,1.,0.,0.,1.,0.,             89P    407
6.12323399573677E-017,-0.108;                                         89P    408
100,0.,0.108,0.,0.111,0.,0.105,0.;                                    91P    409
126,1,1,1,0,1,0,0.,0.,1.,1.,1.,1.,1.,0.,0.,0.,0.,0.,0.,1.,0.,         93P    410
0.,1.;                                                                93P    411
110,0.108,0.,-0.003,0.,0.,-0.003;                                     95P    412
102,7,65,71,75,79,83,87,93;                                           97P    413
102,7,69,73,77,81,85,91,95;                                           99P    414
142,1,63,97,99,1;                                                    101P    415
144,63,1,0,101;                                                      103P    416
128,1,1,1,1,0,0,1,0,0,0.,0.,1.,1.,0.,0.,1.,1.,1.,1.,1.,1.,           105P    417
0.108,-0.003036,0.003036,0.108,-0.003036,-0.003036,0.108,            105P    418
0.003036,0.003036,0.108,0.003036,-0.003036,0.,1.,0.,1.;              105P    419
126,32,2,1,0,1,0,0.,0.,0.,0.0625,0.0625,0.125,0.125,0.1875,          107P    420
0.1875,0.25,0.25,0.3125,0.3125,0.375,0.375,0.4375,0.4375,0.5,        107P    421
0.5,0.5625,0.5625,0.625,0.625,0.6875,0.6875,0.75,0.75,0.8125,        107P    422
0.8125,0.875,0.875,0.9375,0.9375,1.,1.,1.,1.,1.,1.,1.,1.,1.,1.,      107P    423
1.,1.,1.,1.,1.,1.,1.,1.,1.,1.,1.,1.,1.,1.,1.,1.,1.,1.,1.,1.,1.,      107P    424
1.,1.,1.,1.,1.,0.005928854,0.5,0.,0.005928854,0.451338239,0.,        107P    425
0.015422292,0.403611501,0.,0.024915731,0.355884763,0.,               107P    426
0.04353778,0.310927158,0.,0.06215983,0.265969553,0.,                 107P    427
0.089194856,0.225508778,0.,0.116229881,0.185048003,0.,               107P    428
0.150638942,0.150638942,0.,0.185048003,0.116229881,0.,               107P    429
0.225508778,0.089194856,0.,0.265969553,0.06215983,0.,                107P    430
0.310927158,0.04353778,0.,0.355884763,0.024915731,0.,                107P    431
0.403611501,0.015422292,0.,0.451338239,0.005928854,0.,0.5,           107P    432
0.005928854,0.,0.548661761,0.005928854,0.,0.596388499,               107P    433
0.015422292,0.,0.644115237,0.024915731,0.,0.689072842,               107P    434
0.04353778,0.,0.734030447,0.06215983,0.,0.774491222,                 107P    435
0.089194856,0.,0.814951997,0.116229881,0.,0.849361058,               107P    436
0.150638942,0.,0.883770119,0.185048003,0.,0.910805144,               107P    437
0.225508778,0.,0.93784017,0.265969553,0.,0.95646222,                 107P    438
0.310927158,0.,0.975084269,0.355884763,0.,0.984577708,               107P    439
0.403611501,0.,0.994071146,0.451338239,0.,0.994071146,0.5,0.,        107P    440
0.,1.,0.,0.,-1.;                                                     107P    441
124,-6.12323399573677E-017,-7.49879891330929E-033,1.,0.108,          109P    442
1.22464679914735E-016,-1.,0.,-1.32261854307914E-017,1.,              109P    443
1.22464679914735E-016,6.12323399573677E-017,-0.108;                  109P    444
100,0.,0.108,0.,0.111,0.,0.105,0.;                                   111P    445
126,32,2,1,0,1,0,0.,0.,0.,0.0625,0.0625,0.125,0.125,0.1875,          113P    446
0.1875,0.25,0.25,0.3125,0.3125,0.375,0.375,0.4375,0.4375,0.5,        113P    447
0.5,0.5625,0.5625,0.625,0.625,0.6875,0.6875,0.75,0.75,0.8125,        113P    448
0.8125,0.875,0.875,0.9375,0.9375,1.,1.,1.,1.,1.,1.,1.,1.,1.,1.,      113P    449
1.,1.,1.,1.,1.,1.,1.,1.,1.,1.,1.,1.,1.,1.,1.,1.,1.,1.,1.,1.,1.,      113P    450
1.,1.,1.,1.,1.,0.994071146,0.5,0.,0.994071146,0.548661761,0.,        113P    451
0.984577708,0.596388499,0.,0.975084269,0.644115237,0.,               113P    452
0.95646222,0.689072842,0.,0.93784017,0.734030447,0.,                 113P    453
0.910805144,0.774491222,0.,0.883770119,0.814951997,0.,               113P    454
0.849361058,0.849361058,0.,0.814951997,0.883770119,0.,               113P    455
0.774491222,0.910805144,0.,0.734030447,0.93784017,0.,                113P    456
0.689072842,0.95646222,0.,0.644115237,0.975084269,0.,                113P    457
0.596388499,0.984577708,0.,0.548661761,0.994071146,0.,0.5,           113P    458
0.994071146,0.,0.451338239,0.994071146,0.,0.403611501,               113P    459
0.984577708,0.,0.355884763,0.975084269,0.,0.310927158,               113P    460
0.95646222,0.,0.265969553,0.93784017,0.,0.225508778,                 113P    461
0.910805144,0.,0.185048003,0.883770119,0.,0.150638942,               113P    462
0.849361058,0.,0.116229881,0.814951997,0.,0.089194856,               113P    463
0.774491222,0.,0.06215983,0.734030447,0.,0.04353778,                 113P    464
0.689072842,0.,0.024915731,0.644115237,0.,0.015422292,               113P    465
0.596388499,0.,0.005928854,0.548661761,0.,0.005928854,0.5,0.,        113P    466
0.,1.,0.,0.,-1.;                                                     113P    467
124,6.12323399573677E-017,0.,1.,0.108,0.,1.,0.,0.,-1.,0.,            115P    468
6.12323399573677E-017,0.108;                                         115P    469
100,0.,0.108,0.,0.111,0.,0.105,0.;                                   117P    470
102,2,107,113;                                                       119P    471
102,2,111,117;                                                       121P    472
142,1,105,119,121,1;                                                 123P    473
144,105,1,0,123;                                                     125P    474
128,1,1,1,1,0,0,1,0,0,0.,0.,1.,1.,0.,0.,1.,1.,1.,1.,1.,1.,0.,        127P    475
-0.003036,0.003036,0.,-0.003036,-0.003036,0.,0.003036,0.003036,      127P    476
0.,0.003036,-0.003036,0.,1.,0.,1.;                                   127P    477
126,32,2,1,0,1,0,0.,0.,0.,0.0625,0.0625,0.125,0.125,0.1875,          129P    478
0.1875,0.25,0.25,0.3125,0.3125,0.375,0.375,0.4375,0.4375,0.5,        129P    479
0.5,0.5625,0.5625,0.625,0.625,0.6875,0.6875,0.75,0.75,0.8125,        129P    480
0.8125,0.875,0.875,0.9375,0.9375,1.,1.,1.,1.,1.,1.,1.,1.,1.,1.,      129P    481
1.,1.,1.,1.,1.,1.,1.,1.,1.,1.,1.,1.,1.,1.,1.,1.,1.,1.,1.,1.,1.,      129P    482
1.,1.,1.,1.,1.,0.005928854,0.5,0.,0.005928854,0.451338239,0.,        129P    483
0.015422292,0.403611501,0.,0.024915731,0.355884763,0.,               129P    484
0.04353778,0.310927158,0.,0.06215983,0.265969553,0.,                 129P    485
0.089194856,0.225508778,0.,0.116229881,0.185048003,0.,               129P    486
0.150638942,0.150638942,0.,0.185048003,0.116229881,0.,               129P    487
0.225508778,0.089194856,0.,0.265969553,0.06215983,0.,                129P    488
0.310927158,0.04353778,0.,0.355884763,0.024915731,0.,                129P    489
0.403611501,0.015422292,0.,0.451338239,0.005928854,0.,0.5,           129P    490
0.005928854,0.,0.548661761,0.005928854,0.,0.596388499,               129P    491
0.015422292,0.,0.644115237,0.024915731,0.,0.689072842,               129P    492
0.04353778,0.,0.734030447,0.06215983,0.,0.774491222,                 129P    493
0.089194856,0.,0.814951997,0.116229881,0.,0.849361058,               129P    494
0.150638942,0.,0.883770119,0.185048003,0.,0.910805144,               129P    495
0.225508778,0.,0.93784017,0.265969553,0.,0.95646222,                 129P    496
0.310927158,0.,0.975084269,0.355884763,0.,0.984577708,               129P    497
0.403611501,0.,0.994071146,0.451338239,0.,0.994071146,0.5,0.,        129P    498
0.,1.,0.,0.,-1.;                                                     129P    499
124,-6.12323399573677E-017,-7.49879891330929E-033,1.,0.,             131P    500
1.22464679914735E-016,-1.,0.,0.,1.,1.22464679914735E-016,            131P    501
6.12323399573677E-017,0.;                                            131P    502
100,0.,0.,0.,0.003,0.,-0.003,0.;                                     133P    503
126,32,2,1,0,1,0,0.,0.,0.,0.0625,0.0625,0.125,0.125,0.1875,          135P    504
0.1875,0.25,0.25,0.3125,0.3125,0.375,0.375,0.4375,0.4375,0.5,        135P    505
0.5,0.5625,0.5625,0.625,0.625,0.6875,0.6875,0.75,0.75,0.8125,        135P    506
0.8125,0.875,0.875,0.9375,0.9375,1.,1.,1.,1.,1.,1.,1.,1.,1.,1.,      135P    507
1.,1.,1.,1.,1.,1.,1.,1.,1.,1.,1.,1.,1.,1.,1.,1.,1.,1.,1.,1.,1.,      135P    508
1.,1.,1.,1.,1.,0.994071146,0.5,0.,0.994071146,0.548661761,0.,        135P    509
0.984577708,0.596388499,0.,0.975084269,0.644115237,0.,               135P    510
0.95646222,0.689072842,0.,0.93784017,0.734030447,0.,                 135P    511
0.910805144,0.774491222,0.,0.883770119,0.814951997,0.,               135P    512
0.849361058,0.849361058,0.,0.814951997,0.883770119,0.,               135P    513
0.774491222,0.910805144,0.,0.734030447,0.93784017,0.,                135P    514
0.689072842,0.95646222,0.,0.644115237,0.975084269,0.,                135P    515
0.596388499,0.984577708,0.,0.548661761,0.994071146,0.,0.5,           135P    516
0.994071146,0.,0.451338239,0.994071146,0.,0.403611501,               135P    517
0.984577708,0.,0.355884763,0.975084269,0.,0.310927158,               135P    518
0.95646222,0.,0.265969553,0.93784017,0.,0.225508778,                 135P    519
0.910805144,0.,0.185048003,0.883770119,0.,0.150638942,               135P    520
0.849361058,0.,0.116229881,0.814951997,0.,0.089194856,               135P    521
0.774491222,0.,0.06215983,0.734030447,0.,0.04353778,                 135P    522
0.689072842,0.,0.024915731,0.644115237,0.,0.015422292,               135P    523
0.596388499,0.,0.005928854,0.548661761,0.,0.005928854,0.5,0.,        135P    524
0.,1.,0.,0.,-1.;                                                     135P    525
124,6.12323399573677E-017,0.,1.,0.,0.,1.,0.,0.,-1.,0.,               137P    526
6.12323399573677E-017,0.;                                            137P    527
100,0.,0.,0.,0.003,0.,-0.003,0.;                                     139P    528
102,2,129,135;                                                       141P    529
102,2,133,139;                                                       143P    530
142,1,127,141,143,1;                                                 145P    531
144,127,1,0,145;                                                     147P    532
128,1,1,1,1,0,0,1,0,0,0.,0.,1.,1.,0.,0.,1.,1.,1.,1.,1.,1.,           149P    533
-0.057,-0.001469992,0.03851358,-0.057,-0.001469992,0.036976134,      149P    534
-0.057,0.001469992,0.03851358,-0.057,0.001469992,0.036976134,        149P    535
0.,1.,0.,1.;                                                         149P    536
126,16,2,1,0,1,0,0.,0.,0.,0.125,0.125,0.25,0.25,0.375,0.375,         151P    537
0.5,0.5,0.625,0.625,0.75,0.75,0.875,0.875,1.,1.,1.,1.,1.,1.,1.,      151P    538
1.,1.,1.,1.,1.,1.,1.,1.,1.,1.,1.,1.,1.,0.741051636,0.994071146,      151P    539
0.,0.583984537,0.972908455,0.,0.448459393,0.926308648,0.,            151P    540
0.312930025,0.879707388,0.,0.213524466,0.812680935,0.,               151P    541
0.114115969,0.745652502,0.,0.061528566,0.665409186,0.,               151P    542
0.008939693,0.585163629,0.,0.008832727,0.500336443,0.,               151P    543
0.008725759,0.415507022,0.,0.061114898,0.335223383,0.,               151P    544
0.113505334,0.254937756,0.,0.212756921,0.187837286,0.,               151P    545
0.31201081,0.12073526,0.,0.447447235,0.07403985,0.,0.583381496,      151P    546
0.027172797,0.,0.741051636,0.005928854,0.,0.,1.,0.,0.,-1.;           151P    547
126,3,3,1,0,0,0,0.0917202697916677,0.0917202697916677,               153P    548
0.0917202697916677,0.0917202697916677,0.908279730202148,             153P    549
0.908279730202148,0.908279730202148,0.908279730202148,               153P    550
0.842078470205888,0.420759735343629,0.420759735340438,               153P    551
0.842078470196316,-0.057,0.001452561,0.037374253,-0.057,             153P    552
0.000969018,0.039250996,-0.057,-0.000969018,0.039250996,-0.057,      153P    553
-0.001452561,0.037374253,0.0917202697916677,0.908279730202148,       153P    554
-1.,0.,0.;                                                           153P    555
126,8,2,1,0,1,0,0.,0.,0.,0.25,0.25,0.5,0.5,0.75,0.75,1.,1.,1.,       155P    556
1.,1.,1.,1.,1.,1.,1.,1.,1.,0.741051636,0.005928854,0.,               155P    557
0.860935884,0.119219463,0.,0.922913009,0.244577711,0.,               155P    558
0.985034313,0.370227584,0.,0.985032115,0.500009036,0.,               155P    559
0.985029917,0.629791669,0.,0.922903246,0.755442035,0.,               155P    560
0.86092629,0.880789603,0.,0.741051636,0.994071146,0.,0.,1.,0.,       155P    561
0.,-1.;                                                              155P    562
126,3,3,1,0,1,0,0.,0.,0.,0.,1.,1.,1.,1.,1.,1.,1.,1.,-0.057,          157P    563
-0.001452561,0.037374253,-0.057,-0.000559623,0.03688012,-0.057,      157P    564
0.000559623,0.03688012,-0.057,0.001452561,0.037374253,0.,1.,         157P    565
-1.,0.,0.;                                                           157P    566
102,2,151,155;                                                       159P    567
102,2,153,157;                                                       161P    568
142,1,149,159,161,1;                                                 163P    569
144,149,1,0,163;                                                     165P    570
128,3,19,3,3,0,0,0,0,0,0.0807137742449916,0.0807137742449916,        167P    571
0.0807137742449916,0.0807137742449916,0.917439444814783,             167P    572
0.917439444814783,0.917439444814783,0.917439444814783,0.,0.,0.,      167P    573
0.,0.103654072138241,0.103654072138241,0.235460432873808,            167P    574
0.235460432873808,0.382860245407205,0.382860245407205,               167P    575
0.476578155897745,0.476578155897745,0.570296066388285,               167P    576
0.570296066388285,0.71093601430654,0.71093601430654,                 167P    577
0.824282315189106,0.824282315189106,0.976884873389966,               167P    578
0.976884873389966,1.,1.,1.,1.,0.859345119788702,                     167P    579
0.415982753720046,0.41500634057197,0.856415880344474,                167P    580
0.859345119788702,0.415982753720046,0.41500634057197,                167P    581
0.856415880344474,0.859345119788702,0.415982753720046,               167P    582
0.41500634057197,0.856415880344474,0.859345119788702,                167P    583
0.415982753720046,0.41500634057197,0.856415880344474,                167P    584
0.859345119788702,0.415982753720046,0.41500634057197,                167P    585
0.856415880344474,0.859345119788702,0.415982753720046,               167P    586
0.41500634057197,0.856415880344474,0.859345119788702,                167P    587
0.415982753720046,0.41500634057197,0.856415880344474,                167P    588
0.859345119788702,0.415982753720046,0.41500634057197,                167P    589
0.856415880344474,0.859345119788702,0.415982753720046,               167P    590
0.41500634057197,0.856415880344474,0.859345119788702,                167P    591
0.415982753720046,0.41500634057197,0.856415880344474,                167P    592
0.859345119788702,0.415982753720046,0.41500634057197,                167P    593
0.856415880344474,0.859345119788702,0.415982753720046,               167P    594
0.41500634057197,0.856415880344474,0.859345119788702,                167P    595
0.415982753720046,0.41500634057197,0.856415880344474,                167P    596
0.859345119788702,0.415982753720046,0.41500634057197,                167P    597
0.856415880344474,0.859345119788702,0.415982753720046,               167P    598
0.41500634057197,0.856415880344474,0.859345119788702,                167P    599
0.415982753720046,0.41500634057197,0.856415880344474,                167P    600
0.859345119788702,0.415982753720046,0.41500634057197,                167P    601
0.856415880344474,0.859345119788702,0.415982753720046,               167P    602
0.41500634057197,0.856415880344474,0.859345119788702,                167P    603
0.415982753720046,0.41500634057197,0.856415880344474,                167P    604
0.859345119788702,0.415982753720046,0.41500634057197,                167P    605
0.856415880344474,-0.057,0.001461747,0.037336594,-0.057,             167P    606
0.001011002,0.039294071,-0.057,-0.001000049,0.039302998,-0.057,      167P    607
-0.001460286,0.037342876,-0.054040751,0.002039659,0.037662916,       167P    608
-0.054023459,0.001163984,0.039522539,-0.05402179,-0.000848989,       167P    609
0.039094879,-0.054038394,-0.000883661,0.037034838,-0.051072913,      167P    610
0.002509091,0.0381445,-0.051040926,0.001242635,0.039763226,          167P    611
-0.051050242,-0.000625302,0.038899601,-0.051086566,                  167P    612
-0.000202101,0.036883465,-0.044288939,0.003116225,0.039358288,       167P    613
-0.044249211,0.001216789,0.040214553,-0.044300545,-5.3451E-005,      167P    614
0.038560272,-0.044363702,0.001276104,0.036950439,-0.040465509,       167P    615
0.003119224,0.040117713,-0.040433535,0.001054183,0.040395435,        167P    616
-0.040530555,0.00030921,0.038448608,-0.040606662,0.002043279,        167P    617
0.037286553,-0.032279072,0.002410025,0.041157697,-0.032343692,       167P    618
0.000503041,0.040275153,-0.032541433,0.000928686,0.038222842,        167P    619
-0.032566318,0.003035332,0.038177158,-0.027881369,0.001615905,       167P    620
0.041349464,-0.028056858,9.4562E-005,0.039906185,-0.028327471,       167P    621
0.001160231,0.038110025,-0.028274174,0.003170329,0.038743225,        167P    622
-0.020717364,0.000123943,0.040339147,-0.021136105,-0.000511948,      167P    623
0.038438032,-0.021381696,0.001238852,0.037400383,-0.021072961,       167P    624
0.002671353,0.038837162,-0.017939527,-0.000496622,0.039622524,       167P    625
-0.018468457,-0.000730815,0.037656298,-0.018669192,0.001197575,      167P    626
0.036991861,-0.018229538,0.002307586,0.03866332,-0.012640983,        167P    627
-0.001614545,0.037456999,-0.013344062,-0.001062665,0.035612611,      167P    628
-0.013331847,0.000984953,0.035699609,-0.012620821,0.001360303,       167P    629
0.037589781,-0.010124366,-0.0021097,0.036007695,-0.010889246,        167P    630
-0.001174994,0.034351365,-0.010706198,0.000814028,0.034813974,       167P    631
-0.009855642,0.000778654,0.036685881,-0.004485103,-0.002984303,      167P    632
0.031585214,-0.005200883,-0.001275575,0.030595533,-0.00446211,       167P    633
0.00029546,0.031774199,-0.003408659,-0.000706247,0.033302091,        167P    634
-0.001762716,-0.003164698,0.028270729,-0.002199294,                  167P    635
-0.001167684,0.027817193,-0.001052115,-9.6388E-005,0.029217535,      167P    636
-9.3504E-005,-0.001614126,0.030308035,0.002254988,-0.002754536,      167P    637
0.022088493,0.002565589,-0.000737091,0.022397239,0.004118717,        167P    638
-0.000702353,0.023767629,0.004511795,-0.002710935,0.02407965,        167P    639
0.003753366,-0.002313968,0.019248989,0.004471011,-0.000464029,       167P    640
0.019821132,0.006062556,-0.000933666,0.021055531,0.006064627,        167P    641
-0.003003033,0.021041545,0.007322497,-0.000919625,0.012661364,       167P    642
0.008806987,0.000215495,0.013640716,0.010090161,-0.001256732,        167P    643
0.014448549,0.00918284,-0.003063764,0.013832407,0.009412796,         167P    644
0.000151554,0.00896413,0.011186307,0.000628741,0.010001716,          167P    645
0.012000159,-0.001263998,0.010463,0.010589871,-0.002601658,          167P    646
0.009631175,0.012172462,0.001198836,0.004805918,0.013921866,         167P    647
0.000939208,0.005763301,0.014100383,-0.001063895,0.005861237,        167P    648
0.012425998,-0.001712298,0.004945018,0.012541156,0.001332865,        167P    649
0.004261598,0.014281147,0.000976885,0.005205056,0.014374619,         167P    650
-0.001033733,0.005255648,0.012671091,-0.001588864,0.004331919,       167P    651
0.01291521,0.001461747,0.003719152,0.014639564,0.001011002,          167P    652
0.004645607,0.014647428,-0.001000049,0.004649832,0.012920744,        167P    653
-0.001460286,0.003722126,0.0807137742449916,0.917439444814783,       167P    654
0.,1.;                                                               167P    655
126,28,2,1,0,1,0,0.,0.,0.,0.0625,0.0625,0.125,0.125,0.1875,          169P    656
0.1875,0.25,0.25,0.375,0.375,0.4375,0.4375,0.5,0.5,0.5625,           169P    657
0.5625,0.625,0.625,0.75,0.75,0.8125,0.8125,0.875,0.875,0.9375,       169P    658
0.9375,1.,1.,1.,1.,1.,1.,1.,1.,1.,1.,1.,1.,1.,1.,1.,1.,1.,1.,        169P    659
1.,1.,1.,1.,1.,1.,1.,1.,1.,1.,1.,1.,1.,1.,0.09173636,1.,0.,          169P    660
0.090711447,0.991065664,0.,0.090812023,0.979473701,0.,               169P    661
0.090924502,0.966509828,0.,0.090765705,0.958909878,0.,               169P    662
0.090640107,0.952898794,0.,0.090158502,0.938292516,0.,               169P    663
0.089732834,0.925382697,0.,0.08958066,0.917630649,0.,                169P    664
0.089183282,0.897387383,0.,0.089854285,0.876192842,0.,               169P    665
0.090035023,0.870483965,0.,0.090639068,0.855427922,0.,               169P    666
0.091171186,0.842164684,0.,0.091327751,0.834641844,0.,               169P    667
0.091522972,0.825261608,0.,0.091331932,0.813846151,0.,               169P    668
0.091157816,0.803441961,0.,0.090895852,0.793039613,0.,               169P    669
0.090422124,0.774228299,0.,0.090797057,0.751500628,0.,               169P    670
0.090832144,0.749373725,0.,0.091220311,0.730810434,0.,               169P    671
0.091485259,0.718139838,0.,0.091490662,0.710252769,0.,               169P    672
0.091496196,0.702175266,0.,0.09119926,0.689902814,0.,                169P    673
0.090955126,0.679812711,0.,0.090695541,0.669722993,0.,0.,1.,0.,      169P    674
0.,-1.;                                                              169P    675
126,7,3,1,0,1,0,0.,0.,0.,0.,0.5,0.5,0.75,0.75,1.,1.,1.,1.,1.,        171P    676
1.,1.,1.,1.,1.,1.,1.,0.012948433,0.001452547,0.003737002,            171P    677
0.010275719,0.000555959,0.007580797,0.007959702,-0.000628237,        171P    678
0.011581861,0.004590549,-0.001975394,0.017740466,0.003486156,        171P    679
-0.002356629,0.019819211,0.001103816,-0.002868337,0.02391107,        171P    680
-0.000180954,-0.003,0.025916762,-0.001631968,-0.003,0.02780786,      171P    681
0.,1.,-0.417998642,-0.776362903,-0.4717391;                          171P    682
126,32,2,1,0,1,0,0.,0.,0.,0.0625,0.0625,0.125,0.125,0.1875,          173P    683
0.1875,0.25,0.25,0.3125,0.3125,0.375,0.375,0.4375,0.4375,0.5,        173P    684
0.5,0.5625,0.5625,0.625,0.625,0.6875,0.6875,0.75,0.75,0.8125,        173P    685
0.8125,0.875,0.875,0.9375,0.9375,1.,1.,1.,1.,1.,1.,1.,1.,1.,1.,      173P    686
1.,1.,1.,1.,1.,1.,1.,1.,1.,1.,1.,1.,1.,1.,1.,1.,1.,1.,1.,1.,1.,      173P    687
1.,1.,1.,1.,1.,0.090695541,0.669722993,0.,0.090315569,               173P    688
0.652414174,0.,0.090476999,0.637903604,0.,0.090614284,               173P    689
0.625563253,0.,0.091298721,0.606448417,0.,0.092094601,               173P    690
0.5842212,0.,0.092214938,0.57535095,0.,0.092353276,0.565153902,      173P    691
0.,0.092016014,0.544580747,0.,0.091703831,0.525537367,0.,            173P    692
0.091672241,0.513995276,0.,0.091630448,0.498725021,0.,               173P    693
0.091729463,0.48345503,0.,0.091756308,0.479315116,0.,                173P    694
0.091344385,0.452947059,0.,0.091084115,0.436286619,0.,               173P    695
0.091138662,0.42232305,0.,0.091198771,0.406935759,0.,                173P    696
0.091419005,0.391549927,0.,0.091595948,0.379188395,0.,               173P    697
0.091049666,0.360494879,0.,0.090183608,0.330858815,0.,               173P    698
0.09014861,0.329167618,0.,0.089814623,0.313028423,0.,                173P    699
0.090034425,0.297643367,0.,0.0901752,0.287789804,0.,                 173P    700
0.090869021,0.265913454,0.,0.091519155,0.245414568,0.,               173P    701
0.091453093,0.234008399,0.,0.091427428,0.229576927,0.,               173P    702
0.090830189,0.201949818,0.,0.090444415,0.184104654,0.,               173P    703
0.090566406,0.169859231,0.,0.,1.,0.,0.,-1.;                          173P    704
126,9,3,0,0,1,0,0.,0.,0.,0.,0.25,0.25,0.5,0.5,0.75,0.75,1.,1.,       175P    705
1.,1.,1.,1.,1.,1.,1.,1.,1.,1.,1.,1.,-0.001631968,-0.003,             175P    706
0.02780786,-0.003943412,-0.003,0.030820353,-0.006668171,             175P    707
-0.002665227,0.033511713,-0.012925127,-0.001576008,0.037669494,      175P    708
-0.016399648,-0.000822372,0.039143872,-0.023610841,0.000718841,      175P    709
0.040907595,-0.027351843,0.001508262,0.041199364,-0.034847282,       175P    710
0.002653799,0.040925026,-0.0386117,0.003,0.040373697,                175P    711
-0.042342042,0.003,0.039728132,0.,1.,0.427485548,0.842418922,        175P    712
0.328003759;                                                         175P    713
126,14,2,1,0,1,0,0.,0.,0.,0.125,0.125,0.25,0.25,0.375,0.375,         177P    714
0.5,0.5,0.625,0.625,0.75,0.75,1.,1.,1.,1.,1.,1.,1.,1.,1.,1.,1.,      177P    715
1.,1.,1.,1.,1.,1.,1.,0.090566406,0.169859231,0.,0.090646312,         177P    716
0.160528165,0.,0.090963717,0.148720588,0.,0.091248419,               177P    717
0.138129558,0.,0.091555468,0.127539151,0.,0.091877923,               177P    718
0.116417365,0.,0.091738774,0.106310257,0.,0.091618194,               177P    719
0.097551907,0.,0.090960938,0.085078907,0.,0.090401394,               177P    720
0.074460223,0.,0.089769322,0.06384561,0.,0.089139793,                177P    721
0.053273684,0.,0.088990098,0.042598289,0.,0.088662718,               177P    722
0.019251499,0.,0.09172027,0.,0.,0.,1.,0.,0.,-1.;                     177P    723
126,5,3,1,0,1,0,0.,0.,0.,0.,0.5,0.5,1.,1.,1.,1.,1.,1.,1.,1.,1.,      179P    724
1.,-0.042342042,0.003,0.039728132,-0.044795141,0.003,                179P    725
0.039303604,-0.047247976,0.002856084,0.038841909,-0.052131436,       179P    726
0.002321036,0.038004186,-0.054561566,0.001925988,0.037625894,        179P    727
-0.057,0.001452561,0.037374253,0.,1.,0.165244044,0.246896788,        179P    728
-0.954848879;                                                        179P    729
126,1,1,1,0,1,0,0.,0.,1.,1.,1.,1.,0.09172027,0.,0.,0.90827973,       181P    730
0.,0.,0.,1.,0.,0.,1.;                                                181P    731
126,3,3,1,0,0,0,0.0917202697916677,0.0917202697916677,               183P    732
0.0917202697916677,0.0917202697916677,0.908279730202148,             183P    733
0.908279730202148,0.908279730202148,0.908279730202148,               183P    734
0.842078470205888,0.420759735343629,0.420759735340438,               183P    735
0.842078470196316,-0.057,0.001452561,0.037374253,-0.057,             183P    736
0.000969018,0.039250996,-0.057,-0.000969018,0.039250996,-0.057,      183P    737
-0.001452561,0.037374253,0.0917202697916677,0.908279730202148,       183P    738
-1.,0.,0.;                                                           183P    739
126,26,2,1,0,1,0,0.,0.,0.,0.125,0.125,0.1875,0.1875,0.25,0.25,       185P    740
0.3125,0.3125,0.375,0.375,0.4375,0.4375,0.5,0.5,0.625,0.625,         185P    741
0.6875,0.6875,0.75,0.75,0.8125,0.8125,0.875,0.875,1.,1.,1.,1.,       185P    742
1.,1.,1.,1.,1.,1.,1.,1.,1.,1.,1.,1.,1.,1.,1.,1.,1.,1.,1.,1.,1.,      185P    743
1.,1.,1.,1.,1.,0.90827973,0.,0.,0.911669001,0.02141507,0.,           185P    744
0.911813292,0.041293938,0.,0.911882726,0.050859788,0.,               185P    745
0.911260395,0.061945456,0.,0.910852624,0.069209151,0.,               185P    746
0.909754367,0.082599294,0.,0.908599578,0.09667869,0.,                185P    747
0.908229198,0.103260126,0.,0.907710816,0.112471497,0.,               185P    748
0.907665106,0.123916216,0.,0.907633492,0.131831744,0.,               185P    749
0.907840623,0.14457234,0.,0.908008555,0.154901753,0.,                185P    750
0.90817796,0.165231142,0.,0.908442369,0.181353412,0.,                185P    751
0.90823092,0.206572751,0.,0.908103436,0.221777552,0.,0.9081021,      185P    752
0.227262654,0.,0.908099518,0.23786099,0.,0.908404245,                185P    753
0.247950666,0.,0.908534015,0.252247418,0.,0.909160392,               185P    754
0.268607443,0.,0.909631426,0.280910168,0.,0.909825979,               185P    755
0.289234454,0.,0.910288894,0.30904107,0.,0.909756112,                185P    756
0.330334874,0.,0.,1.,0.,0.,-1.;                                      185P    757
126,7,3,1,0,1,0,0.,0.,0.,0.,0.5,0.5,0.75,0.75,1.,1.,1.,1.,1.,        187P    758
1.,1.,1.,1.,1.,1.,1.,-0.057,-0.001452561,0.037374253,                187P    759
-0.052282243,-0.000552679,0.036856264,-0.047575424,0.000625501,      187P    760
0.036833679,-0.04048891,0.001969083,0.037326103,-0.038115795,        187P    761
0.002347359,0.037571852,-0.033344569,0.002863629,0.038100522,        187P    762
-0.030945415,0.003,0.038380209,-0.028539916,0.003,0.038565818,       187P    763
0.,1.,-0.214938774,0.849440206,-0.481925989;                         187P    764
126,34,2,1,0,1,0,0.,0.,0.,0.0625,0.0625,0.125,0.125,0.1875,          189P    765
0.1875,0.25,0.25,0.3125,0.3125,0.375,0.375,0.4375,0.4375,0.5,        189P    766
0.5,0.535714285714286,0.535714285714286,0.5625,0.5625,0.625,         189P    767
0.625,0.6875,0.6875,0.75,0.75,0.8125,0.8125,0.875,0.875,0.9375,      189P    768
0.9375,1.,1.,1.,1.,1.,1.,1.,1.,1.,1.,1.,1.,1.,1.,1.,1.,1.,1.,        189P    769
1.,1.,1.,1.,1.,1.,1.,1.,1.,1.,1.,1.,1.,1.,1.,1.,1.,1.,1.,1.,         189P    770
0.909756112,0.330334874,0.,0.909349811,0.34657363,0.,                189P    771
0.908749935,0.362806389,0.,0.908337207,0.373974915,0.,               189P    772
0.908489842,0.394937979,0.,0.908669013,0.419545591,0.,               189P    773
0.908668931,0.426704462,0.,0.908668791,0.439056195,0.,               189P    774
0.908452651,0.458142726,0.,0.908234957,0.477366502,0.,               189P    775
0.908245793,0.48927847,0.,0.90826506,0.510457407,0.,                 189P    776
0.908155448,0.520120749,0.,0.908066751,0.52794031,0.,                189P    777
0.907569124,0.550742069,0.,0.907142835,0.570275067,0.,               189P    778
0.907427533,0.581102168,0.,0.90760001,0.587661457,0.,                189P    779
0.908103992,0.59847659,0.,0.908681004,0.610858879,0.,                189P    780
0.908707989,0.611469312,0.,0.909458796,0.628453348,0.,               189P    781
0.909515847,0.641687453,0.,0.909571789,0.65466416,0.,                189P    782
0.908984087,0.672057684,0.,0.908118662,0.697670633,0.,               189P    783
0.908046991,0.702920315,0.,0.907926603,0.711738331,0.,               189P    784
0.908312303,0.734206439,0.,0.908676464,0.755419815,0.,               189P    785
0.908732466,0.765974579,0.,0.908804183,0.779491225,0.,               189P    786
0.908584975,0.79806642,0.,0.90829798,0.822385681,0.,                 189P    787
0.908417899,0.830489611,0.,0.,1.,0.,0.,-1.;                          189P    788
126,9,3,0,0,1,0,0.,0.,0.,0.,0.25,0.25,0.5,0.5,0.75,0.75,1.,1.,       191P    789
1.,1.,1.,1.,1.,1.,1.,1.,1.,1.,1.,1.,-0.028539916,0.003,              191P    790
0.038565818,-0.024711912,0.003,0.038861188,-0.020846046,             191P    791
0.002649618,0.038913965,-0.013337543,0.001520251,0.037837443,        191P    792
-0.00967772,0.000750675,0.036689328,-0.003147249,-0.000773423,       191P    793
0.032947038,-0.000332888,-0.001526135,0.030428266,0.004335809,       191P    794
-0.002646426,0.024435857,0.00610907,-0.003,0.020999064,              191P    795
0.007616909,-0.003,0.01746869,0.,1.,-0.063065528,-0.572706717,       191P    796
0.817330873;                                                         191P    797
126,14,2,1,0,1,0,0.,0.,0.,0.125,0.125,0.25,0.25,0.5,0.5,0.625,       193P    798
0.625,0.75,0.75,0.875,0.875,1.,1.,1.,1.,1.,1.,1.,1.,1.,1.,1.,        193P    799
1.,1.,1.,1.,1.,1.,1.,0.908417899,0.830489611,0.,0.908540442,         193P    800
0.83877084,0.,0.909039229,0.851509469,0.,0.909452521,                193P    801
0.862064627,0.,0.909867781,0.872619709,0.,0.910688021,               193P    802
0.893468554,0.,0.910343747,0.914971789,0.,0.910206482,               193P    803
0.923545283,0.,0.909790683,0.936210262,0.,0.909243748,               193P    804
0.952869577,0.,0.909137635,0.957461125,0.,0.908906161,               193P    805
0.967477032,0.,0.90906952,0.978716172,0.,0.909254148,                193P    806
0.991418578,0.,0.90826364,1.,0.,0.,1.,0.,0.,1.;                      193P    807
126,3,3,1,0,1,0,0.,0.,0.,0.,1.,1.,1.,1.,1.,1.,1.,1.,                 195P    808
0.007616909,-0.003,0.01746869,0.009558741,-0.003,0.012922185,        195P    809
0.011084575,-0.002395364,0.008222795,0.012948433,-0.001452547,       195P    810
0.003737002,0.,1.,-0.7420544,-0.590684035,-0.316934756;              195P    811
126,1,1,1,0,1,0,0.,0.,1.,1.,1.,1.,0.90826364,1.,0.,0.09173636,       197P    812
1.,0.,0.,1.,0.,0.,1.;                                                197P    813
126,3,3,1,0,0,0,0.,0.,0.,0.,0.816527279722474,                       199P    814
0.816527279722474,0.816527279722474,0.816527279722474,               199P    815
0.842053564368436,0.420768037283074,0.420768037286256,               199P    816
0.842053564377982,0.012948433,-0.001452547,0.003737002,              199P    817
0.014601554,-0.00096896,0.004625185,0.014601554,0.00096896,          199P    818
0.004625185,0.012948433,0.001452547,0.003737002,0.,                  199P    819
0.816527279722474,0.473290315,0.,-0.880906509;                       199P    820
102,8,169,173,177,181,185,189,193,197;                               201P    821
102,8,171,175,179,183,187,191,195,199;                               203P    822
142,1,167,201,203,1;                                                 205P    823
144,167,1,0,205;                                                     207P    824
128,1,1,1,1,0,0,1,0,0,0.,0.,1.,1.,0.,0.,1.,1.,1.,1.,1.,1.,           209P    825
0.013952028,-0.001469978,0.00427621,0.012597725,-0.001469978,        209P    826
0.003548575,0.013952028,0.001469978,0.00427621,0.012597725,          209P    827
0.001469978,0.003548575,0.,1.,0.,1.;                                 209P    828
126,8,2,1,0,1,0,0.,0.,0.,0.25,0.25,0.5,0.5,0.75,0.75,1.,1.,1.,       211P    829
1.,1.,1.,1.,1.,1.,1.,1.,1.,0.741041638,0.005928854,0.,               211P    830
0.860921495,0.119210427,0.,0.9229012,0.244557725,0.,                 211P    831
0.985030871,0.370208313,0.,0.985033036,0.499991098,0.,               211P    832
0.985035201,0.62977272,0.,0.922910819,0.755422822,0.,                211P    833
0.860930948,0.880780641,0.,0.741041638,0.994071146,0.,0.,1.,0.,      211P    834
0.,-1.;                                                              211P    835
126,3,3,1,0,1,0,0.,0.,0.,0.,1.,1.,1.,1.,1.,1.,1.,1.,                 213P    836
0.012948433,-0.001452547,0.003737002,0.012513144,-0.00055962,        213P    837
0.003503132,0.012513144,0.00055962,0.003503132,0.012948433,          213P    838
0.001452547,0.003737002,0.,1.,-0.473290315,0.,0.880906509;           213P    839
126,16,2,1,0,1,0,0.,0.,0.,0.125,0.125,0.25,0.25,0.375,0.375,         215P    840
0.5,0.5,0.625,0.625,0.75,0.75,0.875,0.875,1.,1.,1.,1.,1.,1.,1.,      215P    841
1.,1.,1.,1.,1.,1.,1.,1.,1.,1.,1.,1.,1.,0.741041638,0.994071146,      215P    842
0.,0.583975874,0.972905747,0.,0.448453087,0.926304865,0.,            215P    843
0.312926064,0.879702526,0.,0.21352277,0.812676445,0.,                215P    844
0.114116532,0.745648379,0.,0.061530447,0.665406421,0.,               215P    845
0.00894289,0.585162216,0.,0.008835835,0.500336724,0.,                215P    846
0.008728778,0.415508993,0.,0.061116439,0.335226675,0.,               215P    847
0.1135054,0.254942364,0.,0.212754612,0.1878422,0.,0.312006131,       215P    848
0.120740477,0.,0.447440162,0.074043912,0.,0.583372373,               215P    849
0.027175578,0.,0.741041638,0.005928854,0.,0.,1.,0.,0.,-1.;           215P    850
126,3,3,1,0,0,0,0.0917363601356795,0.0917363601356795,               217P    851
0.0917363601356795,0.0917363601356795,0.908263639858153,             217P    852
0.908263639858153,0.908263639858153,0.908263639858153,               217P    853
0.842053564377982,0.420768037286256,0.420768037283074,               217P    854
0.842053564368436,0.012948433,0.001452547,0.003737002,               217P    855
0.014601554,0.00096896,0.004625185,0.014601554,-0.00096896,          217P    856
0.004625185,0.012948433,-0.001452547,0.003737002,                    217P    857
0.0917363601356795,0.908263639858153,-0.473290315,0.,                217P    858
0.880906509;                                                         217P    859
102,2,211,215;                                                       219P    860
102,2,213,217;                                                       221P    861
142,1,209,219,221,1;                                                 223P    862
144,209,1,0,223;                                                     225P    863
128,1,1,1,1,0,0,1,0,0,0.,0.,1.,1.,0.,0.,1.,1.,1.,1.,1.,1.,           227P    864
-0.117,-0.003054786,0.043054833,-0.117,-0.003054786,                 227P    865
0.036960423,-0.117,0.003036112,0.043054833,-0.117,0.003036112,       227P    866
0.036960423,0.,1.,0.,1.;                                             227P    867
126,32,2,1,0,1,0,0.,0.,0.,0.0625,0.0625,0.125,0.125,0.1875,          229P    868
0.1875,0.25,0.25,0.3125,0.3125,0.375,0.375,0.4375,0.4375,0.5,        229P    869
0.5,0.5625,0.5625,0.625,0.625,0.6875,0.6875,0.75,0.75,0.8125,        229P    870
0.8125,0.875,0.875,0.9375,0.9375,1.,1.,1.,1.,1.,1.,1.,1.,1.,1.,      229P    871
1.,1.,1.,1.,1.,1.,1.,1.,1.,1.,1.,1.,1.,1.,1.,1.,1.,1.,1.,1.,1.,      229P    872
1.,1.,1.,1.,1.,0.501251609,0.008994759,0.,0.549594943,               229P    873
0.008994759,0.,0.59701466,0.018404883,0.,0.644625133,                229P    874
0.027852862,0.,0.689474531,0.046422928,0.,0.734285218,               229P    875
0.064976964,0.,0.774615835,0.091923788,0.,0.814849136,               229P    876
0.118805591,0.,0.849082309,0.1530102,0.,0.883468565,                 229P    877
0.187367765,0.,0.910476863,0.227789682,0.,0.937329233,               229P    878
0.267978228,0.,0.955859958,0.312623685,0.,0.974495477,               229P    879
0.357521616,0.,0.983998669,0.405198576,0.,0.993465015,               229P    880
0.452690683,0.,0.993505782,0.501118088,0.,0.993546611,               229P    881
0.549619727,0.,0.984131653,0.597197735,0.,0.974701226,               229P    882
0.644853915,0.,0.956147367,0.689748282,0.,0.937678123,               229P    883
0.734437908,0.,0.910874689,0.774679879,0.,0.883919764,               229P    884
0.815149294,0.,0.849575205,0.849562522,0.,0.815422232,               229P    885
0.88378378,0.,0.775269222,0.910704802,0.,0.734936364,                229P    886
0.937746405,0.,0.690100907,0.956383118,0.,0.645330829,               229P    887
0.974992656,0.,0.597792669,0.984505979,0.,0.549995445,               229P    888
0.994071146,0.,0.501251609,0.994071146,0.,0.,1.,0.,0.,-1.;           229P    889
126,3,3,1,0,0,0,0.5,0.5,0.5,0.5,1.,1.,1.,1.,1.00000000000003,        231P    890
0.333333333333333,0.333333333333298,1.,-0.117,-0.003,0.04,           231P    891
-0.117,-0.003,0.034,-0.117,0.003,0.034,-0.117,0.003,0.04,0.5,        231P    892
1.,-1.,0.,0.;                                                        231P    893
126,32,2,1,0,1,0,0.,0.,0.,0.0625,0.0625,0.125,0.125,0.1875,          233P    894
0.1875,0.25,0.25,0.3125,0.3125,0.375,0.375,0.4375,0.4375,0.5,        233P    895
0.5,0.5625,0.5625,0.625,0.625,0.6875,0.6875,0.75,0.75,0.8125,        233P    896
0.8125,0.875,0.875,0.9375,0.9375,1.,1.,1.,1.,1.,1.,1.,1.,1.,1.,      233P    897
1.,1.,1.,1.,1.,1.,1.,1.,1.,1.,1.,1.,1.,1.,1.,1.,1.,1.,1.,1.,1.,      233P    898
1.,1.,1.,1.,1.,0.501251609,0.994071146,0.,0.452804487,               233P    899
0.994071146,0.,0.405286905,0.984620961,0.,0.357635023,               233P    900
0.975144067,0.,0.312754118,0.956529194,0.,0.268106988,               233P    901
0.938011282,0.,0.227911919,0.911158509,0.,0.187481982,               233P    902
0.88414883,0.,0.153113243,0.849748024,0.,0.118920419,                233P    903
0.815523297,0.,0.092038531,0.775294447,0.,0.065061377,               233P    904
0.734923031,0.,0.046483704,0.690057347,0.,0.027911315,               233P    905
0.645204429,0.,0.018448651,0.597586465,0.,0.009014435,               233P    906
0.55011166,0.,0.008997293,0.501707487,0.,0.008980067,                233P    907
0.453069026,0.,0.018471079,0.405366647,0.,0.027906868,               233P    908
0.35794182,0.,0.046380254,0.313258586,0.,0.064954653,                233P    909
0.268331021,0.,0.091949763,0.227904347,0.,0.118854141,               233P    910
0.187613548,0.,0.153089894,0.153341253,0.,0.187352068,               233P    911
0.119042509,0.,0.227641569,0.092088135,0.,0.268021874,               233P    912
0.065073012,0.,0.312900542,0.046476008,0.,0.357558164,               233P    913
0.027970601,0.,0.404960266,0.01851002,0.,0.452636342,                233P    914
0.008994759,0.,0.501251609,0.008994759,0.,0.,1.,0.,0.,-1.;           233P    915
126,3,3,1,0,0,0,0.,0.,0.,0.,0.5,0.5,0.5,0.5,1.,                      235P    916
0.33333333333337,0.333333333333333,0.999999999999963,-0.117,         235P    917
0.003,0.04,-0.117,0.003,0.046,-0.117,-0.003,0.046,-0.117,            235P    918
-0.003,0.04,0.,0.5,-1.,0.,0.;                                        235P    919
102,2,229,233;                                                       237P    920
102,2,231,235;                                                       239P    921
142,1,227,237,239,1;                                                 241P    922
144,227,1,0,241;                                                     243P    923
110,0.108,0.,0.,1.108,0.,0.;                                         245P    924
110,0.,0.,-0.003,0.108,0.,-0.003;                                    247P    925
120,245,247,0.,6.28318530717959;                                     249P    926
126,1,1,1,0,1,0,0.,0.,1.,1.,1.,1.,0.11967143,3.141592654,0.,0.,      251P    927
3.141592654,0.,0.,1.,0.,0.,1.;                                       251P    928
110,0.012924514,0.,0.003,0.,0.,0.003;                                253P    929
126,1,1,1,0,1,0,0.,0.,1.,1.,1.,1.,0.,3.141592654,0.,0.,              255P    930
6.283185307,0.,0.,1.,0.,0.,1.;                                       255P    931
124,-6.12323399573677E-017,-7.49879891330929E-033,1.,0.,             257P    932
1.22464679914735E-016,-1.,0.,0.,1.,1.22464679914735E-016,            257P    933
6.12323399573677E-017,0.;                                            257P    934
100,0.,0.,0.,0.003,0.,-0.003,0.;                                     259P    935
126,1,1,1,0,1,0,0.,0.,1.,1.,1.,1.,0.,6.283185307,0.,1.,              261P    936
6.283185307,0.,0.,1.,0.,0.,1.;                                       261P    937
110,0.,0.,-0.003,0.108,0.,-0.003;                                    263P    938
126,1,1,1,0,1,0,0.,0.,1.,1.,1.,1.,1.,6.283185307,0.,1.,              265P    939
3.141592654,0.,0.,1.,0.,0.,1.;                                       265P    940
124,-6.12323399573677E-017,4.27583144589696E-031,-1.,0.108,          267P    941
-6.98296267768627E-015,-1.,0.,7.54159969190117E-016,-1.,             267P    942
6.98296267768627E-015,6.12323399573677E-017,0.108;                   267P    943
100,0.,0.108,0.,0.111,0.,0.105,0.;                                   269P    944
126,1,1,1,0,1,0,0.,0.,1.,1.,1.,1.,1.,3.141592654,0.,                 271P    945
0.183065317,3.141592654,0.,0.,1.,0.,0.,1.;                           271P    946
110,0.108,0.,0.003,0.019771054,0.,0.003;                             273P    947
126,6,2,1,0,1,0,0.,0.,0.,0.25,0.25,0.5,0.5,1.,1.,1.,1.,1.,1.,        275P    948
1.,1.,1.,1.,0.183065317,3.141592654,0.,0.182912206,3.371111232,      275P    949
0.,0.181637609,3.561869289,0.,0.180365201,3.75229967,0.,             275P    950
0.177831456,3.963345115,0.,0.174864742,4.21045428,0.,                275P    951
0.166667999,4.71238898,0.,0.,1.,0.,0.,1.;                            275P    952
126,31,3,1,0,1,0,0.,0.,0.,0.,0.124999999999997,                      277P    953
0.124999999999997,0.187499999999995,0.187499999999995,               277P    954
0.249999999999993,0.249999999999993,0.374999999999991,               277P    955
0.374999999999991,0.43749999999999,0.43749999999999,                 277P    956
0.468749999999989,0.468749999999989,0.499999999999988,               277P    957
0.499999999999988,0.562499999999987,0.562499999999987,               277P    958
0.593749999999987,0.593749999999987,0.624999999999987,               277P    959
0.624999999999987,0.687499999999986,0.687499999999986,               277P    960
0.718749999999985,0.718749999999985,0.734374999999986,               277P    961
0.734374999999986,0.749999999999986,0.749999999999986,1.,1.,1.,      277P    962
1.,1.,1.,1.,1.,1.,1.,1.,1.,1.,1.,1.,1.,1.,1.,1.,1.,1.,1.,1.,1.,      277P    963
1.,1.,1.,1.,1.,1.,1.,1.,1.,1.,1.,1.,0.019771055,0.,0.002999999,      277P    964
0.019771065,-0.000203956,0.00299998,0.019758863,-0.000412815,        277P    965
0.002978533,0.019720209,-0.000722861,0.002913106,0.019703973,        277P    966
-0.000825649,0.002885776,0.019664984,-0.001028235,0.002820174,       277P    967
0.019638236,-0.001143041,0.002775144,0.019573963,-0.001386582,       277P    968
0.002666251,0.019519254,-0.001555913,0.002572303,0.019416021,        277P    969
-0.00180527,0.002397484,0.019378143,-0.001887574,0.002333594,        277P    970
0.019316343,-0.002007737,0.002229451,0.019294918,-0.002047243,       277P    971
0.002193354,0.019250514,-0.002124821,0.002118449,0.019220598,        277P    972
-0.002173755,0.002067889,0.019172631,-0.002249162,0.001986633,       277P    973
0.019134247,-0.002305903,0.001921394,0.019066482,-0.002395428,       277P    974
0.001806606,0.019042203,-0.00242599,0.001765526,0.018990316,         277P    975
-0.002487544,0.001677757,0.018969766,-0.002511149,0.001643015,       277P    976
0.018859307,-0.002627136,0.001455928,0.018797366,-0.002680061,       277P    977
0.001351479,0.018723338,-0.002738549,0.001225972,0.018701758,        277P    978
-0.002754471,0.001189302,0.018673929,-0.002774225,0.001141992,       277P    979
0.018665409,-0.002780117,0.001127505,0.018649859,-0.002790671,       277P    980
0.001101082,0.018651536,-0.002789667,0.001103899,0.018380341,        277P    981
-0.002966376,0.000644443,0.018168532,-0.003,0.000285425,             277P    982
0.018000144,-0.003,0.,0.,1.,-0.862764578,-9.1541E-005,               277P    983
0.505605849;                                                         277P    984
126,6,2,1,0,1,0,0.,0.,0.,0.5,0.5,0.75,0.75,1.,1.,1.,1.,1.,1.,        279P    985
1.,1.,1.,1.,0.166667999,4.71238898,0.,0.146710778,4.28740655,        279P    986
0.,0.138689124,4.075323358,0.,0.130787455,3.866412447,0.,            279P    987
0.126279508,3.678890362,0.,0.119674053,3.404115846,0.,               279P    988
0.11967143,3.141592654,0.,0.,1.,0.,0.,1.;                            279P    989
126,48,3,1,0,1,0,0.,0.,0.,0.,0.124999999999993,                      281P    990
0.124999999999993,0.187499999999989,0.187499999999989,               281P    991
0.218749999999987,0.234374999999986,0.234374999999986,               281P    992
0.249999999999986,0.249999999999986,0.312499999999985,               281P    993
0.312499999999985,0.343749999999984,0.343749999999984,               281P    994
0.359374999999984,0.359374999999984,0.374999999999984,               281P    995
0.374999999999984,0.437499999999985,0.437499999999985,               281P    996
0.468749999999986,0.468749999999986,0.484374999999987,               281P    997
0.484374999999987,0.492187499999987,0.492187499999987,               281P    998
0.499999999999987,0.499999999999987,0.562499999999989,               281P    999
0.562499999999989,0.593749999999989,0.593749999999989,               281P   1000
0.62499999999999,0.62499999999999,0.687499999999991,                 281P   1001
0.687499999999991,0.718749999999992,0.718749999999992,               281P   1002
0.749999999999993,0.749999999999993,0.812499999999994,               281P   1003
0.812499999999994,0.843749999999995,0.843749999999995,               281P   1004
0.874999999999996,0.874999999999996,1.,1.,1.,1.,1.,1.,1.,1.,1.,      281P   1005
1.,1.,1.,1.,1.,1.,1.,1.,1.,1.,1.,1.,1.,1.,1.,1.,1.,1.,1.,1.,1.,      281P   1006
1.,1.,1.,1.,1.,1.,1.,1.,1.,1.,1.,1.,1.,1.,1.,1.,1.,1.,1.,1.,1.,      281P   1007
1.,1.,0.018000144,-0.003,0.,0.017786322,-0.003,0.000126148,          281P   1008
0.017551664,-0.002992232,0.000265126,0.017167099,-0.002960478,       281P   1009
0.000492162,0.017033496,-0.002946507,0.000570945,0.016825031,        281P   1010
-0.002919064,0.000693815,0.016718787,-0.002903718,0.000756426,       281P   1011
0.016609573,-0.002885635,0.000820829,0.016536112,-0.002872936,       281P   1012
0.000864167,0.016486668,-0.002863941,0.000893353,0.016362549,        281P   1013
-0.002840663,0.000966656,0.016250418,-0.002817735,0.001033033,       281P   1014
0.016062636,-0.002773723,0.001144038,0.01599678,-0.002757438,        281P   1015
0.001182948,0.015893112,-0.002730081,0.001244181,0.015857743,        281P   1016
-0.002720473,0.00126507,0.015785384,-0.002700183,0.00130781,         281P   1017
0.015765291,-0.002694544,0.001319675,0.015490131,-0.002612479,       281P   1018
0.001482287,0.015318624,-0.002549431,0.001583029,0.015136037,        281P   1019
-0.002478023,0.001690981,0.015087554,-0.002458009,0.001719735,       281P   1020
0.015033286,-0.002435187,0.001751956,0.015018271,-0.002428773,       281P   1021
0.001760877,0.015000348,-0.002421061,0.001771522,0.01499514,         281P   1022
-0.002418808,0.001774615,0.014986255,-0.002414952,0.001779885,       281P   1023
0.01499653,-0.002419452,0.001773816,0.014837731,-0.00235,            281P   1024
0.001867691,0.014708482,-0.002286682,0.001943979,0.014532825,        281P   1025
-0.00219265,0.002047852,0.0144773,-0.002161463,0.002080712,          281P   1026
0.014372276,-0.002099932,0.002142886,0.014339439,-0.002080222,       281P   1027
0.002162344,0.014149028,-0.001958762,0.002274958,0.014032427,        281P   1028
-0.001875303,0.002343815,0.013873339,-0.001748791,0.002437969,       281P   1029
0.013822938,-0.0017064,0.002467824,0.013727368,-0.001621572,         281P   1030
0.002524453,0.013694421,-0.001591278,0.002543991,0.013529254,        281P   1031
-0.001427296,0.002641782,0.013432125,-0.001314849,0.002699185,       281P   1032
0.01330624,-0.001144193,0.002773749,0.013267573,-0.001086978,        281P   1033
0.002796677,0.013196799,-0.00097233,0.002838661,0.013170882,         281P   1034
-0.000927218,0.002854051,0.012994861,-0.000577522,0.002958315,       281P   1035
0.012924508,-0.000284874,0.003000013,0.012924515,0.,0.003,0.,        281P   1036
1.,0.508100966,-0.010500761,0.861233501;                             281P   1037
102,7,251,255,261,265,271,275,279;                                   283P   1038
102,7,253,259,263,269,273,277,281;                                   285P   1039
142,1,249,283,285,1;                                                 287P   1040
144,249,1,0,287;                                                     289P   1041
128,3,21,3,3,0,0,0,0,0,0.5,0.5,0.5,0.5,1.,1.,1.,1.,0.,0.,0.,0.,      291P   1042
0.394654775340122,0.394654775340122,0.453534731142894,               291P   1043
0.453534731142894,0.528397740355027,0.528397740355027,               291P   1044
0.612110944566093,0.612110944566093,0.718567312809006,               291P   1045
0.718567312809006,0.798438753343997,0.798438753343997,               291P   1046
0.862814053839889,0.862814053839889,0.949495042894725,               291P   1047
0.949495042894725,0.974747521447362,0.974747521447362,1.,1.,1.,      291P   1048
1.,1.,0.333333333333333,0.333333333333333,1.,1.,                     291P   1049
0.333333333333333,0.333333333333333,1.,1.,0.333333333333333,         291P   1050
0.333333333333333,1.,1.,0.333333333333333,0.333333333333333,1.,      291P   1051
1.,0.333333333333333,0.333333333333333,1.,1.,0.333333333333333,      291P   1052
0.333333333333333,1.,1.,0.333333333333333,0.333333333333333,1.,      291P   1053
1.,0.333333333333333,0.333333333333333,1.,1.,0.333333333333333,      291P   1054
0.333333333333333,1.,1.,0.333333333333333,0.333333333333333,1.,      291P   1055
1.,0.333333333333333,0.333333333333333,1.,1.,0.333333333333333,      291P   1056
0.333333333333333,1.,1.,0.333333333333333,0.333333333333333,1.,      291P   1057
1.,0.333333333333333,0.333333333333333,1.,1.,0.333333333333333,      291P   1058
0.333333333333333,1.,1.,0.333333333333333,0.333333333333333,1.,      291P   1059
1.,0.333333333333333,0.333333333333333,1.,1.,0.333333333333333,      291P   1060
0.333333333333333,1.,1.,0.333333333333333,0.333333333333333,1.,      291P   1061
1.,0.333333333333333,0.333333333333333,1.,1.,0.333333333333333,      291P   1062
0.333333333333333,1.,1.,0.333333333333333,0.333333333333333,1.,      291P   1063
-0.117,-0.003,0.04,-0.117,-0.003,0.034,-0.117,0.003,0.034,           291P   1064
-0.117,0.003,0.04,-0.097000511,-0.003,0.040084225,-0.097017413,      291P   1065
-0.003,0.034084225,-0.097017413,0.003,0.034084225,-0.097000511,      291P   1066
0.003,0.040084225,-0.076999825,-0.003,0.040083947,-0.077033616,      291P   1067
-0.003,0.034084018,-0.077033616,0.003,0.034084018,-0.076999825,      291P   1068
0.003,0.040083947,-0.054017305,-0.003,0.0399865,-0.054070536,        291P   1069
-0.003,0.033986736,-0.054070536,0.003,0.033986736,-0.054017305,      291P   1070
0.003,0.0399865,-0.051033649,-0.003,0.039971967,-0.051119923,        291P   1071
-0.003,0.033972252,-0.051119923,0.003,0.033972252,-0.051033649,      291P   1072
0.003,0.039971967,-0.044256381,-0.003,0.039831307,-0.044486862,      291P   1073
-0.003,0.033835191,-0.044486862,0.003,0.033835191,-0.044256381,      291P   1074
0.003,0.039831307,-0.040462759,-0.003,0.039675958,-0.040797258,      291P   1075
-0.003,0.033683925,-0.040797258,0.003,0.033683925,-0.040462759,      291P   1076
0.003,0.039675958,-0.032450163,-0.003,0.039091122,-0.033054669,      291P   1077
-0.003,0.03311994,-0.033054669,0.003,0.03311994,-0.032450163,        291P   1078
0.003,0.039091122,-0.028233922,-0.003,0.038631397,-0.029072909,      291P   1079
-0.003,0.032681657,-0.029072909,0.003,0.032681657,-0.028233922,      291P   1080
0.003,0.038631397,-0.01873042,-0.003,0.036809645,-0.020285891,       291P   1081
-0.003,0.03100038,-0.020285891,0.003,0.03100038,-0.01873042,         291P   1082
0.003,0.036809645,-0.013463383,-0.003,0.035236411,-0.015611595,      291P   1083
-0.003,0.029572763,-0.015611595,0.003,0.029572763,-0.013463383,      291P   1084
0.003,0.035236411,-0.005147242,-0.003,0.030735687,-0.008572763,      291P   1085
-0.003,0.025770288,-0.008572763,0.003,0.025770288,-0.005147242,      291P   1086
0.003,0.030735687,-0.001872735,-0.003,0.028244507,-0.005740776,      291P   1087
-0.003,0.023627453,-0.005740776,0.003,0.023627453,-0.001872735,      291P   1088
0.003,0.028244507,0.003331658,-0.003,0.023086297,-0.001211004,       291P   1089
-0.003,0.019143528,-0.001211004,0.003,0.019143528,0.003331658,       291P   1090
0.003,0.023086297,0.005399161,-0.003,0.020547158,0.000654404,        291P   1091
-0.003,0.016867138,0.000654404,0.003,0.016867138,0.005399161,        291P   1092
0.003,0.020547158,0.009880423,-0.003,0.014332452,0.004814902,        291P   1093
-0.003,0.011101245,0.004814902,0.003,0.011101245,0.009880423,        291P   1094
0.003,0.014332452,0.012165936,-0.003,0.010567962,0.006982858,        291P   1095
-0.003,0.007541414,0.006982858,0.003,0.007541414,0.012165936,        291P   1096
0.003,0.010567962,0.014919428,-0.003,0.005607743,0.009639421,        291P   1097
-0.003,0.002757552,0.009639421,0.003,0.002757552,0.014919428,        291P   1098
0.003,0.005607743,0.015530928,-0.003,0.004483833,0.010258453,        291P   1099
-0.003,0.00162009,0.010258453,0.003,0.00162009,0.015530928,          291P   1100
0.003,0.004483833,0.016763653,-0.003,0.002240855,0.011495483,        291P   1101
-0.003,-0.0006308,0.011495483,0.003,-0.0006308,0.016763653,          291P   1102
0.003,0.002240855,0.0173813,-0.003,0.001120021,0.012115287,          291P   1103
-0.003,-0.001755588,0.012115287,0.003,-0.001755588,0.0173813,        291P   1104
0.003,0.001120021,0.018000187,-0.003,-7.8E-008,0.012736335,          291P   1105
-0.003,-0.002879637,0.012736335,0.003,-0.002879637,0.018000187,      291P   1106
0.003,-7.8E-008,0.5,1.,0.,1.;                                        291P   1107
126,1,1,1,0,1,0,0.,0.,1.,1.,1.,1.,0.5,0.774956235,0.,0.5,0.,0.,      293P   1108
0.,1.,0.,0.,1.;                                                      293P   1109
126,13,3,1,0,0,0,0.22504376475543,0.22504376475543,                  295P   1110
0.22504376475543,0.22504376475543,0.281432687190994,                 295P   1111
0.281432687190994,0.387889055433907,0.387889055433907,               295P   1112
0.471602259644973,0.471602259644973,0.546465268857106,               295P   1113
0.546465268857106,0.605345224659878,0.605345224659878,1.,1.,1.,      295P   1114
1.,1.,1.,1.,1.,1.,1.,1.,1.,1.,1.,1.,1.,1.,1.,-0.001631968,           295P   1115
-0.003,0.02780786,-0.003823264,-0.003,0.029660771,-0.006195309,      295P   1116
-0.003,0.031302904,-0.013463383,-0.003,0.035236411,-0.01873042,      295P   1117
-0.003,0.036809645,-0.028233922,-0.003,0.038631397,                  295P   1118
-0.032450163,-0.003,0.039091122,-0.040462759,-0.003,                 295P   1119
0.039675958,-0.044256381,-0.003,0.039831307,-0.051033649,            295P   1120
-0.003,0.039971967,-0.054017305,-0.003,0.0399865,-0.076999825,       295P   1121
-0.003,0.040083947,-0.097000511,-0.003,0.040084225,-0.117,           295P   1122
-0.003,0.04,0.22504376475543,1.,0.,1.,0.;                            295P   1123
126,1,1,1,0,1,0,0.,0.,1.,1.,1.,1.,0.5,0.,0.,1.,0.,0.,0.,1.,0.,       297P   1124
0.,1.;                                                               297P   1125
126,3,3,1,0,0,0,0.5,0.5,0.5,0.5,1.,1.,1.,1.,1.00000000000003,        299P   1126
0.333333333333333,0.333333333333298,1.,-0.117,-0.003,0.04,           299P   1127
-0.117,-0.003,0.034,-0.117,0.003,0.034,-0.117,0.003,0.04,0.5,        299P   1128
1.,-1.,0.,0.;                                                        299P   1129
126,1,1,1,0,1,0,0.,0.,1.,1.,1.,1.,1.,0.,0.,1.,0.491090578,0.,        301P   1130
0.,1.,0.,0.,1.;                                                      301P   1131
126,7,3,1,0,0,0,0.,0.,0.,0.,0.394654775340122,                       303P   1132
0.394654775340122,0.453534731142894,0.453534731142894,               303P   1133
0.491090577957842,0.491090577957842,0.491090577957842,               303P   1134
0.491090577957842,1.,1.,1.,1.,1.,1.,1.,1.,-0.117,0.003,0.04,         303P   1135
-0.097000511,0.003,0.040084225,-0.076999825,0.003,0.040083947,       303P   1136
-0.054017305,0.003,0.0399865,-0.051033649,0.003,0.039971967,         303P   1137
-0.046146878,0.003,0.039870544,-0.044243772,0.003,0.039811764,       303P   1138
-0.042342042,0.003,0.039728132,0.,0.491090577957842,0.,-1.,0.;       303P   1139
126,8,2,1,0,1,0,0.,0.,0.,0.25,0.25,0.5,0.5,0.75,0.75,1.,1.,1.,       305P   1140
1.,1.,1.,1.,1.,1.,1.,1.,1.,1.,0.491090578,0.,0.9694613,              305P   1141
0.480081006,0.,0.941131394,0.467066029,0.,0.917278596,               305P   1142
0.45610787,0.,0.893287874,0.442945487,0.,0.873306985,                305P   1143
0.431983078,0.,0.852007505,0.41885872,0.,0.833914211,                305P   1144
0.407709957,0.,0.814559507,0.394807339,0.,0.,1.,0.,0.,-1.;           305P   1145
126,5,3,1,0,1,0,0.,0.,0.,0.,0.5,0.5,1.,1.,1.,1.,1.,1.,1.,1.,1.,      307P   1146
1.,-0.042342042,0.003,0.039728132,-0.044795141,0.003,                307P   1147
0.039303604,-0.047247976,0.002856084,0.038841909,-0.052131436,       307P   1148
0.002321036,0.038004186,-0.054561566,0.001925988,0.037625894,        307P   1149
-0.057,0.001452561,0.037374253,0.,1.,0.165244044,0.246896788,        307P   1150
-0.954848879;                                                        307P   1151
126,4,2,1,0,1,0,0.,0.,0.,0.5,0.5,1.,1.,1.,1.,1.,1.,1.,1.,            309P   1152
0.814559507,0.394807339,0.,0.780125707,0.394828209,0.,               309P   1153
0.750001107,0.394828209,0.,0.719875469,0.39482821,0.,                309P   1154
0.685440493,0.394807339,0.,0.,1.,0.,0.,-1.;                          309P   1155
126,3,3,1,0,1,0,0.,0.,0.,0.,1.,1.,1.,1.,1.,1.,1.,1.,-0.057,          311P   1156
0.001452561,0.037374253,-0.057,0.000559623,0.03688012,-0.057,        311P   1157
-0.000559623,0.03688012,-0.057,-0.001452561,0.037374253,0.,1.,       311P   1158
1.,0.,0.;                                                            311P   1159
126,18,2,1,0,1,0,0.,0.,0.,0.125,0.125,0.25,0.25,0.3125,0.3125,       313P   1160
0.375,0.375,0.5,0.5,0.625,0.625,0.75,0.75,0.875,0.875,1.,1.,1.,      313P   1161
1.,1.,1.,1.,1.,1.,1.,1.,1.,1.,1.,1.,1.,1.,1.,1.,1.,1.,1.,            313P   1162
0.685440493,0.394807339,0.,0.702428985,0.406355664,0.,               313P   1163
0.719110703,0.418140349,0.,0.732802115,0.427812552,0.,               313P   1164
0.751747948,0.441550914,0.,0.759844609,0.447422117,0.,               313P   1165
0.767939333,0.45329599,0.,0.775842197,0.45903064,0.,                 313P   1166
0.784277413,0.465046643,0.,0.80245539,0.478011192,0.,                313P   1167
0.818085504,0.488529163,0.,0.836900104,0.501190069,0.,               313P   1168
0.854491944,0.512004436,0.,0.874993146,0.524607297,0.,               313P   1169
0.895166501,0.535483746,0.,0.918519386,0.548074437,0.,               313P   1170
0.942486999,0.558919485,0.,0.970268327,0.571490191,0.,1.,            313P   1171
0.582243197,0.,0.,1.,0.,0.,-1.;                                      313P   1172
126,7,3,1,0,1,0,0.,0.,0.,0.,0.5,0.5,0.75,0.75,1.,1.,1.,1.,1.,        315P   1173
1.,1.,1.,1.,1.,1.,1.,-0.057,-0.001452561,0.037374253,                315P   1174
-0.052282243,-0.000552679,0.036856264,-0.047575424,0.000625501,      315P   1175
0.036833679,-0.04048891,0.001969083,0.037326103,-0.038115795,        315P   1176
0.002347359,0.037571852,-0.033344569,0.002863629,0.038100522,        315P   1177
-0.030945415,0.003,0.038380209,-0.028539916,0.003,0.038565818,       315P   1178
0.,1.,-0.214938774,0.849440206,-0.481925989;                         315P   1179
126,1,1,1,0,1,0,0.,0.,1.,1.,1.,1.,1.,0.582243197,0.,1.,1.,0.,        317P   1180
0.,1.,0.,0.,1.;                                                      317P   1181
126,15,3,1,0,0,0,0.582243196921494,0.582243196921494,                319P   1182
0.582243196921494,0.582243196921494,0.612110944566093,               319P   1183
0.612110944566093,0.718567312809006,0.718567312809006,               319P   1184
0.798438753343997,0.798438753343997,0.862814053839889,               319P   1185
0.862814053839889,0.949495042894725,0.949495042894725,               319P   1186
0.974747521447362,0.974747521447362,1.,1.,1.,1.,1.,1.,1.,1.,1.,      319P   1187
1.,1.,1.,1.,1.,1.,1.,1.,1.,1.,1.,-0.028539916,0.003,                 319P   1188
0.038565818,-0.027039835,0.003,0.038358137,-0.025543058,0.003,       319P   1189
0.038115578,-0.01873042,0.003,0.036809645,-0.013463383,0.003,        319P   1190
0.035236411,-0.005147242,0.003,0.030735687,-0.001872735,0.003,       319P   1191
0.028244507,0.003331658,0.003,0.023086297,0.005399161,0.003,         319P   1192
0.020547158,0.009880423,0.003,0.014332452,0.012165936,0.003,         319P   1193
0.010567962,0.014919428,0.003,0.005607743,0.015530928,0.003,         319P   1194
0.004483833,0.016763653,0.003,0.002240855,0.0173813,0.003,           319P   1195
0.001120021,0.018000187,0.003,-7.8E-008,0.582243196921494,1.,        319P   1196
0.,-1.,0.;                                                           319P   1197
126,14,2,1,0,1,0,0.,0.,0.,0.25,0.25,0.375,0.375,0.5,0.5,0.625,       321P   1198
0.625,0.75,0.75,0.875,0.875,1.,1.,1.,1.,1.,1.,1.,1.,1.,1.,1.,        321P   1199
1.,1.,1.,1.,1.,1.,1.,1.,0.999999417,0.,0.968571157,0.99580494,       321P   1200
0.,0.933171964,0.989951915,0.,0.921079727,0.987952543,0.,            321P   1201
0.904061823,0.985018662,0.,0.876806484,0.980319849,0.,               321P   1202
0.875951254,0.980173935,0.,0.859742855,0.977408558,0.,               321P   1203
0.847973664,0.975565276,0.,0.832051432,0.973071547,0.,               321P   1204
0.81879801,0.971397873,0.,0.801653168,0.969232782,0.,                321P   1205
0.786342109,0.968099645,0.,0.767788818,0.966726557,0.,0.75,          321P   1206
0.966726413,0.,0.,1.,0.,0.,-1.;                                      321P   1207
126,45,3,1,0,1,0,0.,0.,0.,0.,0.249999999999962,                      323P   1208
0.249999999999962,0.265624999999959,0.265624999999959,               323P   1209
0.281249999999956,0.312499999999952,0.312499999999952,               323P   1210
0.374999999999945,0.374999999999945,0.382812499999944,               323P   1211
0.382812499999944,0.390624999999944,0.406249999999942,               323P   1212
0.406249999999942,0.43749999999994,0.43749999999994,                 323P   1213
0.499999999999934,0.499999999999934,0.507812499999935,               323P   1214
0.507812499999935,0.515624999999937,0.531249999999938,               323P   1215
0.562499999999943,0.562499999999943,0.624999999999952,               323P   1216
0.624999999999952,0.656249999999956,0.656249999999956,               323P   1217
0.68749999999996,0.68749999999996,0.749999999999968,                 323P   1218
0.749999999999968,0.781249999999973,0.781249999999973,               323P   1219
0.812499999999977,0.812499999999977,0.874999999999984,               323P   1220
0.874999999999984,0.906249999999988,0.906249999999988,               323P   1221
0.937499999999992,0.937499999999992,1.,1.,1.,1.,1.,1.,1.,1.,1.,      323P   1222
1.,1.,1.,1.,1.,1.,1.,1.,1.,1.,1.,1.,1.,1.,1.,1.,1.,1.,1.,1.,1.,      323P   1223
1.,1.,1.,1.,1.,1.,1.,1.,1.,1.,1.,1.,1.,1.,1.,1.,1.,1.,1.,1.,         323P   1224
0.018000144,0.003,0.,0.017573965,0.003,0.000251432,0.017063434,      323P   1225
0.002971584,0.000552735,0.01643122,0.002853572,0.000926099,          323P   1226
0.016416711,0.002850734,0.000934676,0.016362955,0.002840131,         323P   1227
0.000966445,0.016280103,0.002823348,0.001015422,0.016190562,         323P   1228
0.002803669,0.001068345,0.016002518,0.002759652,0.001179433,         323P   1229
0.015865169,0.002724146,0.001260462,0.015697393,0.002674258,         323P   1230
0.001359595,0.015657738,0.002662248,0.001383009,0.015601663,         323P   1231
0.002644756,0.001416086,0.015520225,0.002618747,0.001464093,         323P   1232
0.015446863,0.002593744,0.001507303,0.015310997,0.002545876,         323P   1233
0.00158737,0.015234908,0.002516852,0.001632285,0.015050161,          323P   1234
0.002443756,0.001741646,0.014984946,0.002414387,0.001780663,         323P   1235
0.014975975,0.002410461,0.001785967,0.014942695,0.002395792,         323P   1236
0.001805639,0.014908091,0.002380233,0.001826087,0.014856743,         323P   1237
0.002356831,0.001856424,0.014740858,0.00230188,0.001924874,          323P   1238
0.014648305,0.002254496,0.001979564,0.014472279,0.002160178,         323P   1239
0.002083654,0.014367058,0.002097914,0.002146007,0.014227097,         323P   1240
0.002008523,0.002228787,0.014149687,0.001956824,0.002274532,         323P   1241
0.014033145,0.001873672,0.002343417,0.013977488,0.001831669,         323P   1242
0.00237633,0.013818392,0.001704981,0.002470487,0.013722848,          323P   1243
0.001619625,0.002527157,0.01359505,0.001492556,0.002602828,          323P   1244
0.013530905,0.001424782,0.002640773,0.013433743,0.001312487,         323P   1245
0.002698252,0.013388453,0.001255775,0.002725052,0.013262503,         323P   1246
0.001084628,0.002799651,0.013191788,0.000969191,0.002841662,         323P   1247
0.013105273,0.000796645,0.002892917,0.013068664,0.000714298,         323P   1248
0.002914552,0.013016157,0.000572439,0.002945572,0.012994282,         323P   1249
0.000501033,0.002958499,0.012941849,0.000286263,0.002989559,         323P   1250
0.012924518,0.000142359,0.002999994,0.012924515,0.,0.003,0.,1.,      323P   1251
-0.508126423,-0.003173559,-0.86127665;                               323P   1252
126,14,2,1,0,1,0,0.,0.,0.,0.125,0.125,0.25,0.25,0.375,0.375,         325P   1253
0.5,0.5,0.625,0.625,0.75,0.75,1.,1.,1.,1.,1.,1.,1.,1.,1.,1.,1.,      325P   1254
1.,1.,1.,1.,1.,1.,1.,0.75,0.966726413,0.,0.73215345,                 325P   1255
0.966726268,0.,0.713519449,0.968109908,0.,0.698239023,               325P   1256
0.969244533,0.,0.681113015,0.971409114,0.,0.667867737,               325P   1257
0.973083205,0.,0.651933573,0.975579807,0.,0.640254098,               325P   1258
0.977409775,0.,0.623975209,0.980186478,0.,0.621247421,               325P   1259
0.980651759,0.,0.596151426,0.984979616,0.,0.578885968,               325P   1260
0.98795708,0.,0.567088353,0.989908861,0.,0.531534554,                325P   1261
0.995790831,0.,0.5,0.999999417,0.,0.,1.,0.,0.,1.;                    325P   1262
126,47,3,1,0,1,0,0.,0.,0.,0.,0.125000000000009,                      327P   1263
0.125000000000009,0.156250000000011,0.156250000000011,               327P   1264
0.187500000000013,0.187500000000013,0.250000000000017,               327P   1265
0.250000000000017,0.28125000000002,0.28125000000002,                 327P   1266
0.312500000000022,0.312500000000022,0.375000000000026,               327P   1267
0.375000000000026,0.406250000000028,0.406250000000028,               327P   1268
0.437500000000029,0.437500000000029,0.500000000000033,               327P   1269
0.500000000000033,0.507812500000034,0.507812500000034,               327P   1270
0.515625000000035,0.531250000000034,0.531250000000034,               327P   1271
0.562500000000034,0.562500000000034,0.625000000000032,               327P   1272
0.625000000000032,0.640625000000031,0.640625000000031,               327P   1273
0.656250000000031,0.656250000000031,0.687500000000029,               327P   1274
0.687500000000029,0.750000000000025,0.750000000000025,               327P   1275
0.765625000000024,0.765625000000024,0.781250000000022,               327P   1276
0.812500000000019,0.812500000000019,0.875000000000013,               327P   1277
0.875000000000013,1.,1.,1.,1.,1.,1.,1.,1.,1.,1.,1.,1.,1.,1.,1.,      327P   1278
1.,1.,1.,1.,1.,1.,1.,1.,1.,1.,1.,1.,1.,1.,1.,1.,1.,1.,1.,1.,1.,      327P   1279
1.,1.,1.,1.,1.,1.,1.,1.,1.,1.,1.,1.,1.,1.,1.,1.,0.012924515,0.,      327P   1280
0.003,0.012924508,-0.000284874,0.003000013,0.012994861,              327P   1281
-0.000577522,0.002958315,0.013170882,-0.000927218,0.002854051,       327P   1282
0.013196799,-0.00097233,0.002838661,0.013267573,-0.001086978,        327P   1283
0.002796677,0.01330624,-0.001144193,0.002773749,0.013432125,         327P   1284
-0.001314849,0.002699185,0.013529254,-0.001427296,0.002641782,       327P   1285
0.013694421,-0.001591278,0.002543991,0.013727368,-0.001621572,       327P   1286
0.002524453,0.013822938,-0.0017064,0.002467824,0.013873339,          327P   1287
-0.001748791,0.002437969,0.014032427,-0.001875303,0.002343815,       327P   1288
0.014149028,-0.001958762,0.002274958,0.014339439,-0.002080222,       327P   1289
0.002162344,0.014372276,-0.002099932,0.002142886,0.0144773,          327P   1290
-0.002161463,0.002080712,0.014532825,-0.00219265,0.002047852,        327P   1291
0.014708482,-0.002286682,0.001943979,0.014837731,-0.00235,           327P   1292
0.001867691,0.01499653,-0.002419452,0.001773816,0.014986255,         327P   1293
-0.002414952,0.001779885,0.01499514,-0.002418808,0.001774615,        327P   1294
0.015010764,-0.002425566,0.001765338,0.015033286,-0.002435187,       327P   1295
0.001751956,0.015087554,-0.002458009,0.001719735,0.015136037,        327P   1296
-0.002478023,0.001690981,0.015318624,-0.002549431,0.001583029,       327P   1297
0.015490131,-0.002612479,0.001482287,0.015765291,-0.002694544,       327P   1298
0.001319675,0.015785384,-0.002700183,0.00130781,0.015857743,         327P   1299
-0.002720473,0.00126507,0.015893112,-0.002730081,0.001244181,        327P   1300
0.01599678,-0.002757438,0.001182948,0.016062636,-0.002773723,        327P   1301
0.001144038,0.016250418,-0.002817735,0.001033033,0.016362549,        327P   1302
-0.002840663,0.000966656,0.016486668,-0.002863941,0.000893353,       327P   1303
0.016536112,-0.002872936,0.000864167,0.016609573,-0.002885635,       327P   1304
0.000820829,0.016718787,-0.002903718,0.000756426,0.016825031,        327P   1305
-0.002919064,0.000693815,0.017033496,-0.002946507,0.000570945,       327P   1306
0.017167099,-0.002960478,0.000492162,0.017551664,-0.002992232,       327P   1307
0.000265126,0.017786322,-0.003,0.000126148,0.018000144,-0.003,       327P   1308
0.,0.,1.,-0.509944521,-2.6214E-005,-0.860207292;                     327P   1309
126,1,1,1,0,1,0,0.,0.,1.,1.,1.,1.,0.5,1.,0.,0.5,0.866289953,0.,      329P   1310
0.,1.,0.,0.,1.;                                                      329P   1311
126,7,3,1,0,0,0,0.,0.,0.,0.,0.025252478552638,                       331P   1312
0.025252478552638,0.050504957105275,0.050504957105275,               331P   1313
0.133710046887001,0.133710046887001,0.133710046887001,               331P   1314
0.133710046887001,1.,1.,1.,1.,1.,1.,1.,1.,0.018000187,-0.003,        331P   1315
-7.8E-008,0.0173813,-0.003,0.001120021,0.016763653,-0.003,           331P   1316
0.002240855,0.015530928,-0.003,0.004483833,0.014919428,-0.003,       331P   1317
0.005607743,0.012251441,-0.003,0.010413931,0.010063475,-0.003,       331P   1318
0.014030418,0.007616909,-0.003,0.01746869,0.,0.133710046887001,      331P   1319
0.,-1.,0.;                                                           331P   1320
126,12,2,1,0,1,0,0.,0.,0.,0.25,0.25,0.5,0.5,0.75,0.75,               333P   1321
0.821428571428571,0.821428571428571,0.892857142857143,               333P   1322
0.892857142857143,1.,1.,1.,1.,1.,1.,1.,1.,1.,1.,1.,1.,1.,1.,1.,      333P   1323
1.,0.5,0.866289953,0.,0.530260688,0.87723974,0.,0.558768502,         333P   1324
0.890231541,0.,0.583305029,0.901413516,0.,0.606961268,               333P   1325
0.914307897,0.,0.627257606,0.925370886,0.,0.648279408,               333P   1326
0.938470924,0.,0.653624369,0.941801713,0.,0.659202596,               333P   1327
0.945377126,0.,0.663663982,0.948236691,0.,0.669850897,               333P   1328
0.952277762,0.,0.677842057,0.957497303,0.,0.685441219,               333P   1329
0.962543252,0.,0.,1.,0.,0.,-1.;                                      333P   1330
126,3,3,1,0,1,0,0.,0.,0.,0.,1.,1.,1.,1.,1.,1.,1.,1.,                 335P   1331
0.007616909,-0.003,0.01746869,0.009558741,-0.003,0.012922185,        335P   1332
0.011084575,-0.002395364,0.008222795,0.012948433,-0.001452547,       335P   1333
0.003737002,0.,1.,-0.7420544,-0.590684035,-0.316934756;              335P   1334
126,2,2,1,0,1,0,0.,0.,0.,1.,1.,1.,1.,1.,1.,0.685441219,              337P   1335
0.962543252,0.,0.75,0.962523454,0.,0.814558781,0.962543252,0.,       337P   1336
0.,1.,0.,0.,-1.;                                                     337P   1337
126,3,3,1,0,1,0,0.,0.,0.,0.,1.,1.,1.,1.,1.,1.,1.,1.,                 339P   1338
0.012948433,-0.001452547,0.003737002,0.012513144,-0.00055962,        339P   1339
0.003503132,0.012513144,0.00055962,0.003503132,0.012948433,          339P   1340
0.001452547,0.003737002,0.,1.,-0.473290315,0.,0.880906509;           339P   1341
126,22,2,1,0,1,0,0.,0.,0.,0.0625,0.0625,0.125,0.125,0.1875,          341P   1342
0.1875,0.25,0.25,0.3125,0.3125,0.375,0.375,0.5,0.5,0.625,0.625,      341P   1343
0.75,0.75,0.875,0.875,1.,1.,1.,1.,1.,1.,1.,1.,1.,1.,1.,1.,1.,        341P   1344
1.,1.,1.,1.,1.,1.,1.,1.,1.,1.,1.,1.,1.,0.814558781,0.962543252,      341P   1345
0.,0.805125228,0.956199433,0.,0.797642168,0.950997923,0.,            341P   1346
0.790703076,0.946174528,0.,0.781070917,0.939323377,0.,               341P   1347
0.773955699,0.934262473,0.,0.764716531,0.927619765,0.,               341P   1348
0.75963108,0.923963465,0.,0.748434443,0.915888547,0.,                341P   1349
0.737783884,0.908207456,0.,0.732108275,0.904129209,0.,               341P   1350
0.722902257,0.897514161,0.,0.715628141,0.892343899,0.,               341P   1351
0.696288658,0.878597872,0.,0.681648452,0.86872004,0.,                341P   1352
0.663022072,0.856152713,0.,0.644965298,0.84507676,0.,                341P   1353
0.624380368,0.832450046,0.,0.604043572,0.821466102,0.,               341P   1354
0.580366849,0.808678256,0.,0.556833876,0.798021025,0.,               341P   1355
0.529199215,0.785506287,0.,0.5,0.774956235,0.,0.,1.,0.,0.,-1.;       341P   1356
126,7,3,1,0,1,0,0.,0.,0.,0.,0.5,0.5,0.75,0.75,1.,1.,1.,1.,1.,        343P   1357
1.,1.,1.,1.,1.,1.,1.,0.012948433,0.001452547,0.003737002,            343P   1358
0.010275719,0.000555959,0.007580797,0.007959702,-0.000628237,        343P   1359
0.011581861,0.004590549,-0.001975394,0.017740466,0.003486156,        343P   1360
-0.002356629,0.019819211,0.001103816,-0.002868337,0.02391107,        343P   1361
-0.000180954,-0.003,0.025916762,-0.001631968,-0.003,0.02780786,      343P   1362
0.,1.,-0.417998642,-0.776362903,-0.4717391;                          343P   1363
102,13,293,297,301,305,309,313,317,321,325,329,333,337,341;          345P   1364
102,13,295,299,303,307,311,315,319,323,327,331,335,339,343;          347P   1365
142,1,291,345,347,1;                                                 349P   1366
144,291,1,0,349;                                                     351P   1367
S      1G      5D    352P   1367                                        T      1
